# Supplementary material for: Ethyl 4-(2-bromo-5-fluoro­phen­yl)-6-methyl-1-phenyl-2-thioxo-1,2,3,4-tetra­hydro­pyrimidine-5-carboxyl­ate
Source: Acta Crystallogr Sect E Struct Rep Online. 2008 Jul 19;64(Pt 8):o1526–7. doi: 10.1107/S1600536808021685 (PMC2962151; doi:10.1107/S1600536808021685)
Supplement: Supplementary file 1 [file e-64-o1526-sup1.cif]

##############################################################################
###                                                                        ###
###        Electronic paper (Acta Crystallographica Section E)             ###
###                                                                        ###
##############################################################################
#                                                                            #
# This CIF contains the data in a paper accepted for publication in Acta     #
# Crystallographica Section E. It conforms to the requirements of Notes      #
# for Authors for Section E, and has been peer reviewed under the auspices   #
# of the IUCr Commission on Journals.                                        #
#                                                                            #
# Full details of the Crystallographic Information File format               #
# are given in the paper "The Crystallographic Information File (CIF):       #
# a New Standard Archive File for Crystallography" by S. R. Hall, F. H.      #
# Allen and I. D. Brown [Acta Cryst. (1991), A47, 655-685].                  #
#                                                                            #
# The current version of the core CIF dictionary is obtainable from          #
# ftp://ftp.iucr.org/pub/cif_core.dic. The current version number is 2.4.    #
#                                                                            #
# Software is freely available for graphical display of the structure(s) in  #
# this CIF.  For information consult the CIF home page http://www.iucr.org/  #
# cif/home.html                                                              #
#                                                                            #
# This file may be used for bona fide research purposes within the           #
# scientific community so long as proper attribution is given to the journal # 
# article from which it was obtained.                                        #
#                                                                            #
##############################################################################
                                             
data_global
_audit_creation_method     'form.cif (version 2.0)'
_journal_data_validation_number     ?
_journal_date_recd_electronic     2008-07-08
_journal_date_accepted     2008-07-12
_journal_name_full     'Acta Crystallographica, Section E'
_journal_year     2008
_journal_volume     64
_journal_issue      8
_journal_page_first     o1526
_journal_page_last     o1527
_journal_paper_category     QO
_journal_coeditor_code     CI2628
_publ_contact_author_name     'Prof. Fun Hoong Kun'
_publ_contact_author_address
;
      X-ray Crystallography Unit
      School of Physics
      Universiti Sains Malaysia
      11800 USM, Penang
      MALAYSIA
;
_publ_contact_author_email     hkfun@usm.my
_publ_contact_author_fax     '604 6579150'
_publ_contact_author_phone     '604 6533652'
_publ_section_title
;\
Ethyl
4-(2-bromo-5-fluorophenyl)-6-methyl-1-phenyl-2-thioxo-1,2,3,4-\
tetrahydropyrimidine-5-carboxylate
;
loop_
    _publ_author_name
    _publ_author_footnote
    _publ_author_address
    'Hoong-Kun Fun' .
;     X-ray Crystallography Unit
      School of Physics
      Universiti Sains Malaysia
      11800 USM, Penang
      Malaysia
;
    'Samuel Robinson Jebas'
;
      Permanent address: Department of Physics,
      Karunya University,
      Karunya Nagar,
      Coimbatore 641 114,
      India.
;
;
      X-ray Crystallography Unit
      School of Physics
      Universiti Sains Malaysia
      11800 USM, Penang
      Malaysia
;
    'Babu, M.' .
;
     Department of Studies in Chemistry
     Mangalore University,
     Mangalagangotri,
     Mangalore 574 199,
     India
;
    'P. S. Patil' .
;
     Department of Studies in Physics,
     Mangalore University,
     Mangalagangotri,
     Mangalore 574 199,
     India
;
    'B. Kalluraya' .
;
     Department of Studies in Chemistry
     Mangalore University,
     Mangalagangotri,
     Mangalore 574 199,
     India
;
    'S. M. Dharmaprakash' .
;
     Department of Studies in Physics,
     Mangalore University,
     Mangalagangotri,
     Mangalore 574 199,
     India
;
data_I
_audit_creation_method     SHELXL-97
_chemical_name_systematic
;
Ethyl 4-(2-bromo-5-fluorophenyl)-6-methyl-1-phenyl-2-thioxo-1,2,3,4-
tetrahydropyrimidine-5-carboxylate
;
_chemical_name_common
;
;
_chemical_formula_moiety     'C20 H18 Br F N2 O2 S'
_chemical_formula_sum     'C20 H18 Br F N2 O2 S'
_chemical_formula_iupac     'C20 H18 Br F N2 O2 S'
_chemical_formula_weight     449.33
_chemical_melting_point     ?
_symmetry_cell_setting     Triclinic
_symmetry_space_group_name_H-M     'P -1'
_symmetry_space_group_name_Hall     '-P 1'
loop_
    _symmetry_equiv_pos_as_xyz
    'x, y, z'
    '-x, -y, -z'
_cell_length_a     10.04550(10)
_cell_length_b     10.29690(10)
_cell_length_c     10.37140(10)
_cell_angle_alpha     64.2860(10)
_cell_angle_beta     83.1100(10)
_cell_angle_gamma     78.7960(10)
_cell_volume     947.36(2)
_cell_formula_units_Z     2
_cell_measurement_reflns_used     9996
_cell_measurement_theta_min     2.22
_cell_measurement_theta_max     37.52
_cell_measurement_temperature     100(2)
_exptl_crystal_description     Block
_exptl_crystal_colour     colourless
_exptl_crystal_size_max     0.41
_exptl_crystal_size_mid     0.35
_exptl_crystal_size_min     0.22
_exptl_crystal_density_diffrn     1.575
_exptl_crystal_density_meas     ?
_exptl_crystal_density_method     'not measured'
_exptl_crystal_F_000     456
_exptl_absorpt_coefficient_mu     2.307
_exptl_absorpt_correction_type     multi-scan
_exptl_absorpt_process_details     '(SADABS; Bruker, 2005)'
_exptl_absorpt_correction_T_min     0.4514
_exptl_absorpt_correction_T_max     0.6308
_exptl_special_details
;
The data was collected with the Oxford Cyrosystem Cobra low-temperature
attachment.
;
_diffrn_ambient_temperature     100.00(10)
_diffrn_radiation_type     MoK\a
_diffrn_radiation_wavelength     0.71073
_diffrn_radiation_source     'fine-focus sealed tube'
_diffrn_radiation_monochromator     graphite
_diffrn_measurement_device_type     'Bruker SMART APEXII CCD area-detector'
_diffrn_measurement_method     '\f and \w'
_diffrn_detector_area_resol_mean     .
_diffrn_reflns_number     30132
_diffrn_reflns_av_R_equivalents     0.0290
_diffrn_reflns_av_sigmaI/netI     0.0212
_diffrn_reflns_theta_min     2.07
_diffrn_reflns_theta_max     30.00
_diffrn_reflns_theta_full     30.00
_diffrn_measured_fraction_theta_max     0.991
_diffrn_measured_fraction_theta_full     0.991
_diffrn_reflns_limit_h_min     -14
_diffrn_reflns_limit_h_max     14
_diffrn_reflns_limit_k_min     -14
_diffrn_reflns_limit_k_max     14
_diffrn_reflns_limit_l_min     -14
_diffrn_reflns_limit_l_max     14
_diffrn_standards_number     0
_diffrn_standards_interval_count     .
_diffrn_standards_interval_time     .
_diffrn_standards_decay_%     ?
_refine_special_details
;
Refinement of <i>F</i>^2^ against ALL reflections. The weighted <i>R</i>-factor
<i>wR</i> and goodness of fit <i>S</i> are based on <i>F</i>^2^, conventional
<i>R</i>-factors <i>R</i> are based on <i>F</i>, with <i>F</i> set to zero for
negative <i>F</i>^2^. The threshold expression of <i>F</i>^2^ >
\s(<i>F</i>^2^) is used only for calculating <i>R</i>-factors(gt) <i>etc</i>.
and is not relevant to the choice of reflections for refinement.
<i>R</i>-factors based on <i>F</i>^2^ are statistically about twice as large
as those based on <i>F</i>, and <i>R</i>- factors based on ALL data will be
even larger.
;
_reflns_number_total     5490
_reflns_number_gt     4895
_reflns_threshold_expression     I>2\s(I)
_refine_ls_structure_factor_coef     Fsqd
_refine_ls_matrix_type     full
_refine_ls_R_factor_all     0.0369
_refine_ls_R_factor_gt     0.0310
_refine_ls_wR_factor_gt     0.0800
_refine_ls_wR_factor_ref     0.0837
_refine_ls_goodness_of_fit_ref     1.045
_refine_ls_restrained_S_all     1.045
_refine_ls_number_reflns     5490
_refine_ls_number_parameters     267
_refine_ls_number_restraints     15
_refine_ls_hydrogen_treatment     constr
_refine_ls_weighting_scheme     calc
_refine_ls_weighting_details
         'calc w=1/[\s^2^(Fo^2^)+(0.0443P)^2^+0.6872P] where P=(Fo^2^+2Fc^2^)/3'
_atom_sites_solution_hydrogens     geom
_atom_sites_solution_primary     direct
_atom_sites_solution_secondary     difmap
_refine_ls_shift/su_max     0.001
_refine_ls_shift/su_mean     0.000
_refine_diff_density_max     1.006
_refine_diff_density_min     -0.660
_refine_ls_extinction_method     none
_refine_ls_extinction_coef     ?
loop_
    _atom_type_symbol
    _atom_type_description
    _atom_type_scat_dispersion_real
    _atom_type_scat_dispersion_imag
    _atom_type_scat_source
    'C' 'C' 0.0033 0.0016
                         'International Tables Vol C Tables 4.2.6.8 and 6.1.1.4'
    'H' 'H' 0.0000 0.0000
                         'International Tables Vol C Tables 4.2.6.8 and 6.1.1.4'
    'Br' 'Br' -0.2901 2.4595
                         'International Tables Vol C Tables 4.2.6.8 and 6.1.1.4'
    'F' 'F' 0.0171 0.0103
                         'International Tables Vol C Tables 4.2.6.8 and 6.1.1.4'
    'N' 'N' 0.0061 0.0033
                         'International Tables Vol C Tables 4.2.6.8 and 6.1.1.4'
    'O' 'O' 0.0106 0.0060
                         'International Tables Vol C Tables 4.2.6.8 and 6.1.1.4'
    'S' 'S' 0.1246 0.1234
                         'International Tables Vol C Tables 4.2.6.8 and 6.1.1.4'
_computing_data_collection     'APEX2 (Bruker, 2005)'
_computing_cell_refinement     'APEX2 (Bruker, 2005)'
_computing_data_reduction     'SAINT (Bruker, 2005)'
_computing_structure_solution     'SHELXTL (Sheldrick, 2008)'
_computing_structure_refinement     'SHELXTL (Sheldrick, 2008)'
_computing_molecular_graphics     'SHELXTL (Sheldrick, 2008)'
_computing_publication_material
;
SHELXTL (Sheldrick, 2008) and PLATON (Spek, 2003)
;
loop_
    _atom_site_type_symbol
    _atom_site_label
    _atom_site_fract_x
    _atom_site_fract_y
    _atom_site_fract_z
    _atom_site_U_iso_or_equiv
    _atom_site_adp_type
    _atom_site_calc_flag
    _atom_site_refinement_flags
    _atom_site_occupancy
    _atom_site_disorder_assembly
    _atom_site_disorder_group
    Br Br1 0.718042(18) 0.65172(2) -0.42386(2) 0.02506(6) Uani d . 1 . .
    S S1 0.96029(4) 0.37018(5) 0.22541(4) 0.01943(9) Uani d . 1 A .
    F F1 1.01209(13) 0.03875(13) -0.17700(14) 0.0324(3) Uani d . 1 . .
    O O1 0.50168(14) 0.40666(18) -0.20152(16) 0.0313(3) Uani d . 1 A .
    N N1 0.81604(15) 0.43472(17) 0.00399(15) 0.0196(3) Uani d . 1 A .
    H H1N1 0.8781 0.4859 -0.0370 0.023 Uiso d R 1 . .
    N N2 0.73979(14) 0.26404(16) 0.21844(15) 0.0163(3) Uani d . 1 A .
    C C1 0.87086(17) 0.2259(2) -0.13630(19) 0.0209(3) Uani d . 1 . .
    H H1 0.8684 0.1647 -0.0365 0.025 Uiso calc R 1 . .
    C C2 0.94486(18) 0.1774(2) -0.2313(2) 0.0236(3) Uani d . 1 . .
    C C3 0.95266(18) 0.2600(2) -0.3770(2) 0.0231(3) Uani d . 1 . .
    H H3 1.0052 0.2215 -0.4387 0.028 Uiso calc R 1 . .
    C C4 0.88166(17) 0.4003(2) -0.43062(19) 0.0204(3) Uani d . 1 . .
    H H4 0.8841 0.4596 -0.5308 0.024 Uiso calc R 1 . .
    C C5 0.80672(16) 0.45529(19) -0.33865(19) 0.0184(3) Uani d . 1 . .
    C C6 0.79770(16) 0.37081(19) -0.19184(18) 0.0175(3) Uani d . 1 . .
    C C7 0.71816(17) 0.42662(19) -0.08487(18) 0.0176(3) Uani d . 1 . .
    H H7 0.6680 0.5269 -0.1394 0.021 Uiso calc R 1 . .
    C C8 0.61745(16) 0.32950(19) 0.00875(19) 0.0182(3) Uani d . 1 A .
    C C9 0.50415(18) 0.3362(2) -0.0741(2) 0.0221(3) Uani d D 1 . .
    C C13 0.63308(16) 0.24993(19) 0.15063(19) 0.0178(3) Uani d . 1 . .
    C C14 0.83214(16) 0.35640(18) 0.14314(17) 0.0158(3) Uani d . 1 . .
    C C15 0.73718(16) 0.19955(18) 0.37368(17) 0.0165(3) Uani d . 1 . .
    C C16 0.81160(19) 0.0635(2) 0.4482(2) 0.0250(4) Uani d . 1 A .
    H H16 0.8712 0.0153 0.3985 0.030 Uiso calc R 1 . .
    C C17 0.7980(2) -0.0018(2) 0.5970(2) 0.0339(5) Uani d . 1 . .
    H H17 0.8481 -0.0955 0.6498 0.041 Uiso calc R 1 A .
    C C18 0.7111(2) 0.0701(3) 0.6680(2) 0.0335(5) Uani d . 1 A .
    H H18 0.7008 0.0245 0.7694 0.040 Uiso calc R 1 . .
    C C19 0.6396(2) 0.2069(3) 0.5931(2) 0.0290(4) Uani d . 1 . .
    H H19 0.5817 0.2561 0.6429 0.035 Uiso calc R 1 A .
    C C20 0.65228(17) 0.2732(2) 0.44396(19) 0.0206(3) Uani d . 1 A .
    H H20 0.6033 0.3676 0.3914 0.025 Uiso calc R 1 . .
    C C21 0.5474(2) 0.1379(2) 0.2489(2) 0.0261(4) Uani d . 1 A .
    H H21A 0.5000 0.1072 0.1922 0.039 Uiso calc R 1 . .
    H H21B 0.4807 0.1805 0.3027 0.039 Uiso calc R 1 . .
    H H21C 0.6057 0.0531 0.3159 0.039 Uiso calc R 1 . .
    O O2 0.40143(16) 0.26503(19) 0.00591(18) 0.0270(4) Uani d PD 0.869(4) A 1
    C C11 0.2885(2) 0.2674(3) -0.0718(3) 0.0290(5) Uani d PD 0.869(4) A 1
    H H11A 0.2726 0.3622 -0.1566 0.035 Uiso calc PR 0.869(4) A 1
    H H11B 0.2050 0.2570 -0.0093 0.035 Uiso calc PR 0.869(4) A 1
    C C12 0.3186(3) 0.1458(3) -0.1191(3) 0.0319(5) Uani d PD 0.869(4) A 1
    H H12A 0.2419 0.1492 -0.1712 0.048 Uiso calc PR 0.869(4) A 1
    H H12B 0.3329 0.0519 -0.0350 0.048 Uiso calc PR 0.869(4) A 1
    H H12C 0.4006 0.1568 -0.1819 0.048 Uiso calc PR 0.869(4) A 1
    O O2A 0.4326(11) 0.2257(8) -0.0408(13) 0.0270(4) Uani d PD 0.131(4) A 2
    C C11A 0.3310(13) 0.2655(15) -0.1426(13) 0.018(3) Uani d PDU 0.131(4) A 2
    H H11C 0.3703 0.2613 -0.2331 0.021 Uiso calc PR 0.131(4) A 2
    H H11D 0.2784 0.3638 -0.1632 0.021 Uiso calc PR 0.131(4) A 2
    C C12A 0.247(2) 0.147(2) -0.060(2) 0.047(5) Uani d PDU 0.131(4) A 2
    H H12D 0.1690 0.1610 -0.1156 0.071 Uiso calc PR 0.131(4) A 2
    H H12E 0.2146 0.1512 0.0314 0.071 Uiso calc PR 0.131(4) A 2
    H H12F 0.3024 0.0519 -0.0417 0.071 Uiso calc PR 0.131(4) A 2
loop_
    _atom_site_aniso_label
    _atom_site_aniso_U_11
    _atom_site_aniso_U_22
    _atom_site_aniso_U_33
    _atom_site_aniso_U_12
    _atom_site_aniso_U_13
    _atom_site_aniso_U_23
    Br1 0.02414(10) 0.02346(10) 0.02129(10) 0.00017(6) 0.00032(6) -0.00558(7)
    S1 0.02016(19) 0.0262(2) 0.01355(19) -0.01177(15) 0.00010(14) -0.00673(16)
    F1 0.0345(6) 0.0264(6) 0.0341(7) 0.0048(5) -0.0013(5) -0.0146(5)
    O1 0.0241(7) 0.0465(9) 0.0253(7) -0.0044(6) -0.0057(5) -0.0162(7)
    N1 0.0233(7) 0.0245(7) 0.0142(7) -0.0131(6) 0.0005(5) -0.0076(6)
    N2 0.0161(6) 0.0205(7) 0.0137(6) -0.0080(5) 0.0022(5) -0.0072(5)
    C1 0.0198(8) 0.0302(9) 0.0189(8) -0.0095(7) 0.0022(6) -0.0144(7)
    C2 0.0215(8) 0.0237(9) 0.0272(9) -0.0014(6) -0.0021(7) -0.0127(8)
    C3 0.0197(8) 0.0279(9) 0.0271(9) -0.0068(7) 0.0052(6) -0.0167(8)
    C4 0.0186(7) 0.0270(9) 0.0190(8) -0.0086(6) 0.0022(6) -0.0116(7)
    C5 0.0160(7) 0.0203(8) 0.0194(8) -0.0038(6) -0.0017(6) -0.0083(7)
    C6 0.0155(7) 0.0232(8) 0.0177(8) -0.0049(6) -0.0016(5) -0.0111(7)
    C7 0.0185(7) 0.0219(8) 0.0145(7) -0.0044(6) -0.0018(5) -0.0090(6)
    C8 0.0160(7) 0.0229(8) 0.0204(8) -0.0053(6) 0.0006(6) -0.0130(7)
    C9 0.0187(8) 0.0247(9) 0.0289(9) -0.0017(6) -0.0039(6) -0.0167(8)
    C13 0.0155(7) 0.0221(8) 0.0205(8) -0.0068(6) 0.0028(6) -0.0127(7)
    C14 0.0171(7) 0.0176(7) 0.0146(7) -0.0062(6) 0.0020(5) -0.0077(6)
    C15 0.0163(7) 0.0185(7) 0.0140(7) -0.0073(6) 0.0011(5) -0.0046(6)
    C16 0.0263(9) 0.0183(8) 0.0283(10) -0.0045(7) -0.0025(7) -0.0070(7)
    C17 0.0405(11) 0.0222(9) 0.0298(11) -0.0139(8) -0.0113(9) 0.0036(8)
    C18 0.0395(11) 0.0444(12) 0.0150(9) -0.0294(10) 0.0002(7) -0.0021(8)
    C19 0.0257(9) 0.0476(12) 0.0210(9) -0.0191(8) 0.0087(7) -0.0181(9)
    C20 0.0169(7) 0.0270(9) 0.0192(8) -0.0065(6) 0.0025(6) -0.0107(7)
    C21 0.0262(9) 0.0348(10) 0.0230(9) -0.0188(8) 0.0058(7) -0.0134(8)
    O2 0.0213(7) 0.0337(9) 0.0305(9) -0.0104(6) -0.0044(6) -0.0144(7)
    C11 0.0200(10) 0.0367(13) 0.0351(14) -0.0058(9) -0.0053(9) -0.0179(11)
    C12 0.0316(12) 0.0354(13) 0.0353(13) -0.0111(10) -0.0007(10) -0.0187(11)
    O2A 0.0213(7) 0.0337(9) 0.0305(9) -0.0104(6) -0.0044(6) -0.0144(7)
    C11A 0.016(5) 0.032(6) 0.006(5) -0.007(4) -0.003(4) -0.007(4)
    C12A 0.037(8) 0.059(9) 0.038(8) -0.026(7) -0.014(6) -0.003(6)
_geom_special_details
;
All e.s.d.'s (except the e.s.d. in the dihedral angle between two l.s. planes)
are estimated using the full covariance matrix. The cell e.s.d.'s are taken
into account individually in the estimation of e.s.d.'s in distances, angles
and torsion angles; correlations between e.s.d.'s in cell parameters are only
used when they are defined by crystal symmetry. An approximate (isotropic)
treatment of cell e.s.d.'s is used for estimating e.s.d.'s involving l.s.
planes.
;
loop_
    _geom_bond_atom_site_label_1
    _geom_bond_atom_site_label_2
    _geom_bond_site_symmetry_2
    _geom_bond_distance
    _geom_bond_publ_flag
    Br1 C5 . 1.8982(17) ?
    S1 C14 . 1.6867(16) ?
    F1 C2 . 1.353(2) ?
    O1 C9 . 1.201(2) ?
    N1 C14 . 1.325(2) ?
    N1 C7 . 1.463(2) ?
    N1 H1N1 . 0.85 ?
    N2 C14 . 1.378(2) ?
    N2 C13 . 1.412(2) ?
    N2 C15 . 1.450(2) ?
    C1 C2 . 1.371(2) ?
    C1 C6 . 1.424(3) ?
    C1 H1 . 0.95 ?
    C2 C3 . 1.377(3) ?
    C3 C4 . 1.380(3) ?
    C3 H3 . 0.95 ?
    C4 C5 . 1.388(2) ?
    C4 H4 . 0.95 ?
    C5 C6 . 1.390(2) ?
    C6 C7 . 1.537(2) ?
    C7 C8 . 1.510(2) ?
    C7 H7 . 1.00 ?
    C8 C13 . 1.349(2) ?
    C8 C9 . 1.481(2) ?
    C9 O2A . 1.359(3) ?
    C9 O2 . 1.361(2) ?
    C13 C21 . 1.505(2) ?
    C15 C16 . 1.382(2) ?
    C15 C20 . 1.383(2) ?
    C16 C17 . 1.392(3) ?
    C16 H16 . 0.95 ?
    C17 C18 . 1.386(4) ?
    C17 H17 . 0.95 ?
    C18 C19 . 1.377(3) ?
    C18 H18 . 0.95 ?
    C19 C20 . 1.394(3) ?
    C19 H19 . 0.95 ?
    C20 H20 . 0.95 ?
    C21 H21A . 0.98 ?
    C21 H21B . 0.98 ?
    C21 H21C . 0.98 ?
    O2 C11 . 1.459(3) ?
    C11 C12 . 1.499(3) ?
    C11 H11A . 0.99 ?
    C11 H11B . 0.99 ?
    C12 H12A . 0.98 ?
    C12 H12B . 0.98 ?
    C12 H12C . 0.98 ?
    O2A C11A . 1.431(12) ?
    C11A C12A . 1.501(15) ?
    C11A H11C . 0.99 ?
    C11A H11D . 0.99 ?
    C12A H12D . 0.98 ?
    C12A H12E . 0.98 ?
    C12A H12F . 0.98 ?
loop_
    _geom_angle_atom_site_label_1
    _geom_angle_atom_site_label_2
    _geom_angle_atom_site_label_3
    _geom_angle_site_symmetry_1
    _geom_angle_site_symmetry_3
    _geom_angle
    _geom_angle_publ_flag
    C14 N1 C7 . . 127.83(14) ?
    C14 N1 H1N1 . . 113.1 ?
    C7 N1 H1N1 . . 118.5 ?
    C14 N2 C13 . . 121.82(14) ?
    C14 N2 C15 . . 118.93(13) ?
    C13 N2 C15 . . 118.34(13) ?
    C2 C1 C6 . . 117.93(17) ?
    C2 C1 H1 . . 121.0 ?
    C6 C1 H1 . . 121.0 ?
    F1 C2 C1 . . 117.18(17) ?
    F1 C2 C3 . . 118.70(16) ?
    C1 C2 C3 . . 124.11(18) ?
    C2 C3 C4 . . 117.87(16) ?
    C2 C3 H3 . . 121.1 ?
    C4 C3 H3 . . 121.1 ?
    C3 C4 C5 . . 120.24(17) ?
    C3 C4 H4 . . 119.9 ?
    C5 C4 H4 . . 119.9 ?
    C4 C5 C6 . . 121.62(16) ?
    C4 C5 Br1 . . 116.51(13) ?
    C6 C5 Br1 . . 121.87(13) ?
    C5 C6 C1 . . 118.20(15) ?
    C5 C6 C7 . . 123.85(15) ?
    C1 C6 C7 . . 117.90(15) ?
    N1 C7 C8 . . 109.92(14) ?
    N1 C7 C6 . . 107.99(13) ?
    C8 C7 C6 . . 112.44(13) ?
    N1 C7 H7 . . 108.8 ?
    C8 C7 H7 . . 108.8 ?
    C6 C7 H7 . . 108.8 ?
    C13 C8 C9 . . 126.36(16) ?
    C13 C8 C7 . . 121.87(14) ?
    C9 C8 C7 . . 111.77(15) ?
    O1 C9 O2A . . 107.4(5) ?
    O1 C9 O2 . . 123.54(17) ?
    O1 C9 C8 . . 121.38(17) ?
    O2A C9 C8 . . 124.7(5) ?
    O2 C9 C8 . . 114.94(16) ?
    C8 C13 N2 . . 120.36(15) ?
    C8 C13 C21 . . 125.54(15) ?
    N2 C13 C21 . . 114.07(15) ?
    N1 C14 N2 . . 117.58(14) ?
    N1 C14 S1 . . 121.21(12) ?
    N2 C14 S1 . . 121.21(12) ?
    C16 C15 C20 . . 121.44(16) ?
    C16 C15 N2 . . 120.12(15) ?
    C20 C15 N2 . . 118.31(15) ?
    C15 C16 C17 . . 119.04(18) ?
    C15 C16 H16 . . 120.5 ?
    C17 C16 H16 . . 120.5 ?
    C18 C17 C16 . . 119.8(2) ?
    C18 C17 H17 . . 120.1 ?
    C16 C17 H17 . . 120.1 ?
    C19 C18 C17 . . 120.74(18) ?
    C19 C18 H18 . . 119.6 ?
    C17 C18 H18 . . 119.6 ?
    C18 C19 C20 . . 119.90(19) ?
    C18 C19 H19 . . 120.1 ?
    C20 C19 H19 . . 120.1 ?
    C15 C20 C19 . . 119.04(18) ?
    C15 C20 H20 . . 120.5 ?
    C19 C20 H20 . . 120.5 ?
    C13 C21 H21A . . 109.5 ?
    C13 C21 H21B . . 109.5 ?
    H21A C21 H21B . . 109.5 ?
    C13 C21 H21C . . 109.5 ?
    H21A C21 H21C . . 109.5 ?
    H21B C21 H21C . . 109.5 ?
    C9 O2 C11 . . 116.68(18) ?
    O2 C11 C12 . . 110.62(19) ?
    O2 C11 H11A . . 109.5 ?
    C12 C11 H11A . . 109.5 ?
    O2 C11 H11B . . 109.5 ?
    C12 C11 H11B . . 109.5 ?
    H11A C11 H11B . . 108.1 ?
    C11 C12 H12A . . 109.5 ?
    C11 C12 H12B . . 109.5 ?
    H12A C12 H12B . . 109.5 ?
    C11 C12 H12C . . 109.5 ?
    H12A C12 H12C . . 109.5 ?
    H12B C12 H12C . . 109.5 ?
    C9 O2A C11A . . 111.1(8) ?
    O2A C11A C12A . . 99.2(10) ?
    O2A C11A H11C . . 111.9 ?
    C12A C11A H11C . . 111.9 ?
    O2A C11A H11D . . 111.9 ?
    C12A C11A H11D . . 111.9 ?
    H11C C11A H11D . . 109.6 ?
    C11A C12A H12D . . 109.5 ?
    C11A C12A H12E . . 109.5 ?
    H12D C12A H12E . . 109.5 ?
    C11A C12A H12F . . 109.5 ?
    H12D C12A H12F . . 109.5 ?
    H12E C12A H12F . . 109.5 ?
loop_
    _geom_hbond_atom_site_label_D
    _geom_hbond_atom_site_label_H
    _geom_hbond_atom_site_label_A
    _geom_hbond_site_symmetry_A
    _geom_hbond_distance_DH
    _geom_hbond_distance_HA
    _geom_hbond_distance_DA
    _geom_hbond_angle_DHA
    N1 H1N1 S1 2_765 0.85 2.51 3.327(2) 162
    C1 H1 F1 2_755 0.95 2.52 3.370(2) 148
    C7 H7 Br1 . 1.00 2.69 3.265(2) 117
    C20 H20 O1 2_665 0.95 2.44 3.368(3) 164
    C21 H21A O2 . 0.98 2.11 2.737(3) 120
    C21 H21B Br1 2_665 0.98 2.91 3.886(2) 171
