# Supplementary material for: Ethyl 4-(2-bromo-5-fluoro­phen­yl)-6-methyl-1-phenyl-2-thioxo-1,2,3,4-tetra­hydro­pyrimidine-5-carboxyl­ate
Source: Acta Crystallogr Sect E Struct Rep Online. 2008 Jul 19;64(Pt 8):o1526–7. doi: 10.1107/S1600536808021685 (PMC2962151; doi:10.1107/S1600536808021685)
Supplement: Supplementary file 2 [file e-64-o1526-Isup2.hkl]

#
# h,k,l, Fc-squared, Fo-squared, sigma(Fo-squared) and status flag
#
data_I
_shelx_title ' '
_shelx_refln_list_code          4
_shelx_F_calc_maximum      193.77
_exptl_crystal_F_000       456.00
_reflns_d_resolution_high  0.7108
 
loop_
 _symmetry_equiv_pos_as_xyz
 'x, y, z'
 '-x, -y, -z'
 
_cell_length_a    10.0455
_cell_length_b    10.2969
_cell_length_c    10.3714
_cell_angle_alpha  64.286
_cell_angle_beta   83.110
_cell_angle_gamma  78.796
 
_shelx_F_squared_multiplier     1.000
 
loop_
 _refln_index_h
 _refln_index_k
 _refln_index_l
 _refln_F_squared_calc
 _refln_F_squared_meas
 _refln_F_squared_sigma
 _refln_observed_status
   1   0   0        0.57       -1.48      0.84 o
   2   0   0     4824.16     4943.85    127.15 o
   3   0   0     2004.46     1934.03     22.16 o
   4   0   0     3598.05     3705.66     41.18 o
   5   0   0      500.20      466.63      5.61 o
   6   0   0       79.09       75.43      2.11 o
   7   0   0      740.30      677.73      6.59 o
   8   0   0        1.68        4.55      2.10 o
   9   0   0     2340.09     2296.43     22.38 o
  10   0   0       93.21       96.43      4.51 o
  11   0   0      221.03      228.62      7.33 o
  12   0   0      587.38      585.13     12.63 o
  13   0   0      648.51      634.24     18.95 o
 -13   1   0      113.92      103.21      7.96 o
 -12   1   0      108.60      109.23      6.80 o
 -11   1   0       35.43       45.91      5.35 o
 -10   1   0      261.36      263.30      7.41 o
  -9   1   0        8.41        9.32      2.42 o
  -8   1   0      417.17      409.96      5.33 o
  -7   1   0      493.55      499.89      5.53 o
  -6   1   0     2153.98     2220.59     19.30 o
  -5   1   0     1440.54     1455.76     13.04 o
  -4   1   0        0.65        5.11      1.17 o
  -3   1   0     2473.53     2664.20     28.80 o
  -2   1   0      403.84      476.60      5.99 o
  -1   1   0      756.85      919.86     10.12 o
   0   1   0     4173.43     4396.04     76.78 o
   1   1   0     1605.92     2002.29     17.80 o
   2   1   0     5500.95     5910.75     45.22 o
   3   1   0     5581.94     6171.00     55.36 o
   4   1   0     1037.59      968.37      9.54 o
   5   1   0      285.19      269.41      5.11 o
   6   1   0     3119.12     3048.30     28.32 o
   7   1   0       95.87      106.15      3.11 o
   8   1   0      357.25      351.78      6.07 o
   9   1   0     3376.10     3283.10     30.24 o
  10   1   0        6.16       10.55      3.67 o
  11   1   0      117.70      130.59      8.56 o
  12   1   0      149.92      164.45      6.54 o
  13   1   0      254.44      294.34      9.30 o
 -13   2   0      239.85      236.46     13.70 o
 -12   2   0        2.69       -6.47      8.67 o
 -11   2   0        6.75        6.45      5.31 o
 -10   2   0     1205.66     1158.43     16.67 o
  -9   2   0      688.14      685.37     11.41 o
  -8   2   0      757.01      744.43     12.19 o
  -7   2   0      203.89      224.66      5.81 o
  -6   2   0     5640.91     5718.99     38.75 o
  -5   2   0        1.09        3.50      1.31 o
  -4   2   0      283.72      251.87      5.37 o
  -3   2   0       34.84       28.20      2.46 o
  -2   2   0     3393.25     3583.52     31.87 o
  -1   2   0      538.02      571.64      6.08 o
   0   2   0     3947.65     4292.16     31.35 o
   1   2   0     3884.35     4005.71     41.38 o
   2   2   0     1584.44     1769.79     19.55 o
   3   2   0    10492.81    11054.08    103.74 o
   4   2   0     1746.42     1992.03     17.33 o
   5   2   0     1821.58     1984.35     21.44 o
   6   2   0     1083.72     1072.52      9.47 o
   7   2   0      907.09      893.84      9.91 o
   8   2   0       14.07       10.77      2.27 o
   9   2   0       51.24       44.31      3.29 o
  10   2   0       96.35       98.90      5.03 o
  11   2   0        0.54        2.49      2.88 o
  12   2   0      142.66      149.68      6.29 o
  13   2   0      106.34      133.02      8.42 o
  14   2   0       12.44       14.18      7.71 o
 -12   3   0      109.92      122.39      8.61 o
 -11   3   0        5.39        7.80      2.92 o
 -10   3   0       93.43      106.31      5.70 o
  -9   3   0      212.89      215.07      6.76 o
  -8   3   0        2.35        2.52      1.55 o
  -7   3   0      116.90      122.82      2.82 o
  -6   3   0       91.18       90.30      2.34 o
  -5   3   0      261.47      237.83      3.15 o
  -4   3   0     4895.19     5109.10     37.00 o
  -3   3   0      534.21      591.45      8.16 o
  -2   3   0     2815.06     2943.79     27.80 o
  -1   3   0        3.84        5.32      0.72 o
   0   3   0     7983.29     8150.32     66.67 o
   1   3   0      296.28      332.18      4.52 o
   2   3   0       13.05       19.07      1.74 o
   3   3   0     1727.46     1752.90     20.09 o
   4   3   0      113.42       68.95      2.34 o
   5   3   0       92.53       63.82      2.69 o
   6   3   0       70.24       74.47      2.45 o
   7   3   0     1968.25     2059.21     17.02 o
   8   3   0       84.94       81.82      3.00 o
   9   3   0     2770.28     2674.69     25.43 o
  10   3   0      354.66      331.96      6.95 o
  11   3   0      317.65      290.15      6.84 o
  12   3   0      222.13      249.10      7.70 o
  13   3   0       55.88       61.01      7.35 o
 -12   4   0      375.30      375.45     12.93 o
 -11   4   0       36.45       25.05      5.57 o
 -10   4   0      267.47      265.67      9.08 o
  -9   4   0      361.65      332.44      5.99 o
  -8   4   0      763.71      764.93     10.09 o
  -7   4   0      421.70      436.59      8.82 o
  -6   4   0      393.57      384.61      5.14 o
  -5   4   0     2364.29     2331.69     16.81 o
  -4   4   0      221.75      200.29      3.12 o
  -3   4   0      443.39      368.27      4.34 o
  -2   4   0      151.93      162.24      2.57 o
  -1   4   0     1789.39     1805.75     14.92 o
   0   4   0     1408.69     1285.70     10.90 o
   1   4   0     1793.37     1996.11     19.89 o
   2   4   0       16.50       21.32      1.41 o
   3   4   0      463.25      504.80      6.33 o
   4   4   0     3326.21     3283.21     27.51 o
   5   4   0      408.12      397.33      4.95 o
   6   4   0      459.67      445.69      5.62 o
   7   4   0      193.79      169.35      3.87 o
   8   4   0       27.51       25.62      2.39 o
   9   4   0      666.38      672.55     10.58 o
  10   4   0       54.61       50.18      4.65 o
  11   4   0       50.19       48.67      5.38 o
  12   4   0        7.29        6.88      4.67 o
  13   4   0      255.06      279.40     10.01 o
 -11   5   0       66.97       65.47      7.07 o
 -10   5   0      325.01      304.93     13.63 o
  -9   5   0       49.83       29.62      4.78 o
  -8   5   0      150.58      163.17      5.29 o
  -7   5   0       65.30       60.56      3.32 o
  -6   5   0     1520.34     1474.50     14.04 o
  -5   5   0        4.47        4.49      1.61 o
  -4   5   0      229.31      235.84      3.68 o
  -3   5   0     2234.98     2294.01     16.94 o
  -2   5   0      768.23      728.04      6.58 o
  -1   5   0     1179.65     1091.58      9.24 o
   0   5   0      814.80      925.99      9.27 o
   1   5   0     7224.02     7668.17     66.89 o
   2   5   0       42.19       57.58      2.09 o
   3   5   0     4801.30     5022.92     44.78 o
   4   5   0     1317.58     1291.55     11.68 o
   5   5   0        8.02        3.50      1.49 o
   6   5   0     1252.58     1182.27     13.63 o
   7   5   0      396.30      400.34      7.26 o
   8   5   0      244.15      261.40      6.26 o
   9   5   0      146.52      147.48      6.89 o
  10   5   0      819.92      788.48     16.32 o
  11   5   0        1.47        2.63      4.12 o
  12   5   0       98.60       93.13      9.60 o
  13   5   0      479.84      486.44     12.54 o
 -11   6   0       56.07       62.34      7.03 o
 -10   6   0       25.65       20.93      5.85 o
  -9   6   0      327.99      320.46      9.96 o
  -8   6   0        1.90        3.48      3.42 o
  -7   6   0      102.82       98.51      5.16 o
  -6   6   0      571.61      568.30      8.87 o
  -5   6   0      111.62      128.59      4.20 o
  -4   6   0      563.55      537.47      7.88 o
  -3   6   0       45.99       68.58      5.12 o
  -2   6   0     1010.15      932.17      9.40 o
  -1   6   0       20.45       15.61      1.54 o
   0   6   0      230.10      220.03      3.81 o
   1   6   0       31.95       21.09      1.46 o
   2   6   0        5.01        6.70      1.56 o
   3   6   0     1450.95     1426.18     15.92 o
   4   6   0      570.24      532.82      7.30 o
   5   6   0      396.99      377.64      7.72 o
   6   6   0      286.99      251.28      5.13 o
   7   6   0      401.53      349.82      6.37 o
   8   6   0       20.26       17.19      3.12 o
   9   6   0        8.81        9.94      3.67 o
  10   6   0      265.89      290.76      8.58 o
  11   6   0       31.51       19.45      4.78 o
  12   6   0      146.17      159.74      8.78 o
  13   6   0       31.68       34.94      7.00 o
 -10   7   0        3.37        5.59      6.04 o
  -9   7   0      588.35      652.63     12.20 o
  -8   7   0       39.42       41.11      4.36 o
  -7   7   0      240.69      220.42      6.38 o
  -6   7   0        1.64        2.67      3.04 o
  -5   7   0      505.19      491.81      8.85 o
  -4   7   0        3.24        3.99      2.73 o
  -3   7   0      444.16      470.28      7.44 o
  -2   7   0      315.24      292.88      5.93 o
  -1   7   0       12.46       14.88      2.57 o
   0   7   0     1133.73     1135.99     13.25 o
   1   7   0      516.13      509.37      7.53 o
   2   7   0      236.93      232.64     10.14 o
   3   7   0      299.98      263.56      7.22 o
   4   7   0     1616.15     1597.73     19.64 o
   5   7   0       14.84       21.66      2.98 o
   6   7   0      118.93      106.52      4.56 o
   7   7   0      594.38      605.62      9.91 o
   8   7   0      112.38      117.77      4.54 o
   9   7   0      138.24      154.46      5.93 o
  10   7   0       17.37       11.30      4.01 o
  11   7   0       51.86       50.50      5.26 o
  12   7   0       42.07       35.18      6.13 o
  -9   8   0        0.80       -4.39      6.24 o
  -8   8   0      143.28      124.84      6.17 o
  -7   8   0       55.36       70.58      5.06 o
  -6   8   0      382.56      396.94      8.64 o
  -5   8   0      232.36      214.88      6.34 o
  -4   8   0      275.18      245.23      6.36 o
  -3   8   0      869.61      922.10     14.79 o
  -2   8   0      154.80      134.49      4.68 o
  -1   8   0      219.79      247.61      6.23 o
   0   8   0      338.47      336.47      7.09 o
   1   8   0      552.42      540.25      9.11 o
   2   8   0       28.35       13.44      3.28 o
   3   8   0      122.61      125.11      4.60 o
   4   8   0      565.04      574.63      9.74 o
   5   8   0      303.48      271.03      6.82 o
   6   8   0      944.07      865.01     13.36 o
   7   8   0       26.77       32.08      3.92 o
   8   8   0       50.01       39.99      6.69 o
   9   8   0        9.56       17.08      4.44 o
  10   8   0      425.23      443.14     12.63 o
  11   8   0       81.13       56.74      6.96 o
  12   8   0        4.35       -2.92      7.27 o
  -8   9   0      147.15      173.77      8.09 o
  -7   9   0        3.55        6.15      4.34 o
  -6   9   0      481.47      502.32     12.02 o
  -5   9   0       20.56       11.24      4.73 o
  -4   9   0      314.63      290.17      8.72 o
  -3   9   0      504.70      438.63     10.11 o
  -2   9   0     1029.58     1020.46     14.56 o
  -1   9   0       54.89       53.91      4.82 o
   0   9   0       61.95       69.25      6.69 o
   1   9   0      855.43      813.00     12.44 o
   2   9   0       41.73       40.93      3.64 o
   3   9   0      299.96      300.71      6.98 o
   4   9   0       83.73       70.88      4.25 o
   5   9   0       96.95      103.40      5.48 o
   6   9   0      620.40      597.65     11.06 o
   7   9   0      514.20      512.23     10.42 o
   8   9   0       57.41       53.79      5.16 o
   9   9   0       19.76       27.13      4.98 o
  10   9   0      405.84      345.51     12.12 o
  11   9   0       32.76       37.46     10.64 o
  -7  10   0       19.91       19.51      7.21 o
  -6  10   0       66.02       66.68      6.73 o
  -5  10   0      188.12      206.36      8.47 o
  -4  10   0       37.92       38.06      5.43 o
  -3  10   0      160.86      162.31      7.09 o
  -2  10   0      535.89      533.89     13.88 o
  -1  10   0       45.43       42.68      5.06 o
   0  10   0     1151.01     1123.09     20.14 o
   1  10   0       20.30       22.52      4.35 o
   2  10   0       69.19       80.07      5.20 o
   3  10   0      185.29      174.91      7.94 o
   4  10   0      634.80      619.37     12.52 o
   5  10   0       42.91       35.89      4.81 o
   6  10   0      172.38      145.72      9.86 o
   7  10   0      765.61      780.91     15.97 o
   8  10   0        2.89        2.71      4.38 o
   9  10   0      175.35      163.24      8.87 o
  10  10   0       56.15       46.88      7.77 o
  -5  11   0       66.13       65.62      8.23 o
  -4  11   0       13.71        6.12      6.65 o
  -3  11   0      249.97      266.17      9.61 o
  -2  11   0       37.23       26.15      6.14 o
  -1  11   0       18.52       15.23      5.20 o
   0  11   0      321.35      300.15      9.46 o
   1  11   0      267.60      255.90      8.62 o
   2  11   0      293.18      275.17      9.84 o
   3  11   0        1.31        3.05      5.30 o
   4  11   0      570.59      521.06     20.03 o
   5  11   0      155.74      158.22      7.40 o
   6  11   0      215.32      231.20      8.89 o
   7  11   0       22.89       12.68      5.49 o
   8  11   0       10.73        8.24      6.06 o
   9  11   0      150.80      157.07     10.07 o
  -3  12   0       29.57       35.08      9.50 o
  -2  12   0      150.64      129.55     23.68 o
  -1  12   0        4.53        2.81      8.17 o
   0  12   0       23.42       13.80      7.61 o
   1  12   0      293.41      296.69     16.82 o
   2  12   0        6.81        7.82      5.95 o
   3  12   0       46.82       46.25      6.92 o
   4  12   0       16.18       20.99      8.42 o
   5  12   0      125.41      153.28     10.93 o
   6  12   0      143.60      128.70     10.69 o
   7  12   0       98.42      104.75     10.59 o
   1  13   0        4.32        8.31     10.55 o
   2  13   0       20.47       20.82     10.59 o
   3  13   0       85.36      116.93     13.31 o
  -6 -12   1       61.25       53.07     11.71 o
  -5 -12   1      107.87       89.80     12.43 o
  -4 -12   1      112.16      101.75     12.07 o
  -3 -12   1       38.73       54.07     11.07 o
  -2 -12   1        1.36        2.84      9.35 o
  -1 -12   1      108.78       90.12     12.39 o
   0 -12   1       45.06       51.37      9.25 o
   1 -12   1      365.07      362.76     15.49 o
   2 -12   1       31.82       11.63      9.02 o
  -8 -11   1      324.91      354.52     15.61 o
  -7 -11   1        4.78       -0.19      7.01 o
  -6 -11   1       44.86       36.45      5.80 o
  -5 -11   1        3.20       10.79      5.28 o
  -4 -11   1      265.14      301.15     13.00 o
  -3 -11   1        0.08       -6.61      5.25 o
  -2 -11   1      302.25      282.59     10.41 o
  -1 -11   1       42.48       38.44     13.46 o
   0 -11   1      189.32      186.17     10.32 o
   1 -11   1      313.75      324.39     11.33 o
   2 -11   1       81.14       70.41      7.39 o
   3 -11   1      122.79      119.20     11.05 o
   4 -11   1       21.09       15.25      9.19 o
  -9 -10   1        4.11       -4.52      6.01 o
  -8 -10   1      133.57      116.64      6.63 o
  -7 -10   1      204.47      181.61      7.20 o
  -6 -10   1        2.25       -4.26      4.52 o
  -5 -10   1      455.18      463.07     17.58 o
  -4 -10   1       16.71       16.72      7.00 o
  -3 -10   1      151.90      138.16      8.71 o
  -2 -10   1      367.71      364.96     10.63 o
  -1 -10   1        6.23        9.27      5.06 o
   0 -10   1        6.84        5.92      4.32 o
   1 -10   1      148.36      144.74      7.11 o
   2 -10   1      278.56      268.56     10.16 o
   3 -10   1       16.75       22.46      6.16 o
   4 -10   1      132.94      169.16     10.39 o
   5 -10   1       26.97       25.43     10.21 o
   6 -10   1      167.65      159.81     10.79 o
 -11  -9   1       18.95       28.81      9.94 o
 -10  -9   1      358.02      350.36     13.26 o
  -9  -9   1        0.08       -2.43      4.54 o
  -8  -9   1      245.13      248.90      8.08 o
  -7  -9   1       35.60       29.52      4.43 o
  -6  -9   1       34.56       36.19      4.17 o
  -5  -9   1       69.92       58.73      4.48 o
  -4  -9   1       49.50       58.74      6.17 o
  -3  -9   1      447.95      420.43     21.69 o
  -2  -9   1       83.08       71.33      4.66 o
  -1  -9   1      790.85      773.18     13.53 o
   0  -9   1       78.04       64.96      5.04 o
   1  -9   1      681.99      630.18     12.55 o
   2  -9   1      235.37      206.01      8.99 o
   3  -9   1      189.78      175.31      8.26 o
   4  -9   1      369.22      368.98     11.40 o
   5  -9   1       81.46       71.65      7.75 o
   6  -9   1      254.76      262.47     10.95 o
   7  -9   1       21.12       19.71      7.06 o
   8  -9   1      102.91      114.34      9.45 o
 -11  -8   1       66.11       68.35      7.37 o
 -10  -8   1        1.34        6.09      4.01 o
  -9  -8   1       17.00       16.23      4.31 o
  -8  -8   1      470.23      476.24     10.20 o
  -7  -8   1      305.01      306.48      7.89 o
  -6  -8   1       88.36      107.19      5.77 o
  -5  -8   1        1.68       -0.45      3.60 o
  -4  -8   1     1985.75     1924.00     23.35 o
  -3  -8   1      191.18      192.27      7.27 o
  -2  -8   1      211.10      205.88      5.65 o
  -1  -8   1     1362.39     1346.23     17.30 o
   0  -8   1      412.00      409.34      8.99 o
   1  -8   1      627.48      598.46     11.35 o
   2  -8   1       29.35       25.28      6.47 o
   3  -8   1      238.93      226.45      8.26 o
   4  -8   1       59.94       48.56      5.39 o
   5  -8   1      525.65      526.03     11.39 o
   6  -8   1       74.94       73.65      5.85 o
   7  -8   1       77.87       63.73      6.19 o
   8  -8   1      257.95      271.67      7.86 o
   9  -8   1      193.42      208.66     10.58 o
 -12  -7   1       53.69       57.86      9.98 o
 -11  -7   1      311.27      303.97      9.08 o
 -10  -7   1      412.52      434.68     10.01 o
  -9  -7   1      260.31      249.54      6.55 o
  -8  -7   1      111.24      107.23      4.50 o
  -7  -7   1     1210.13     1133.16     13.50 o
  -6  -7   1       18.40        9.47      3.06 o
  -5  -7   1      664.05      580.45      9.69 o
  -4  -7   1      422.45      405.06     11.45 o
  -3  -7   1      545.42      546.17      8.79 o
  -2  -7   1     1321.28     1267.64     15.93 o
  -1  -7   1      513.69      501.68      7.44 o
   0  -7   1      456.47      437.91      7.76 o
   1  -7   1      360.77      377.07      8.84 o
   2  -7   1     2473.79     2386.23     31.07 o
   3  -7   1       27.05       23.29      4.11 o
   4  -7   1      185.69      194.62      6.61 o
   5  -7   1     1033.17      960.39     13.37 o
   6  -7   1      471.57      458.37      8.85 o
   7  -7   1      428.55      423.03      8.85 o
   8  -7   1       78.49       77.54      4.82 o
   9  -7   1      293.60      283.97      7.78 o
  10  -7   1       92.95      111.01     11.59 o
 -13  -6   1      107.23      118.02     10.10 o
 -12  -6   1       20.60       22.46      7.41 o
 -11  -6   1      180.58      166.36      7.51 o
 -10  -6   1      535.38      529.22     14.35 o
  -9  -6   1       53.31       48.54      4.13 o
  -8  -6   1       17.39       17.49      3.99 o
  -7  -6   1      505.77      448.59      8.28 o
  -6  -6   1        5.16        5.95      2.98 o
  -5  -6   1      546.90      525.46      8.05 o
  -4  -6   1       62.66       58.03      2.85 o
  -3  -6   1      629.50      570.17      6.84 o
  -2  -6   1       78.32       82.98      2.65 o
  -1  -6   1     2330.37     2264.01     20.30 o
   0  -6   1      256.18      247.68      4.32 o
   1  -6   1      159.77      158.34      3.51 o
   2  -6   1     1456.88     1510.58     20.70 o
   3  -6   1      307.48      265.05      6.57 o
   4  -6   1      929.42      952.01     11.48 o
   5  -6   1        1.43        1.00      2.41 o
   6  -6   1      414.36      441.13      7.82 o
   7  -6   1      216.55      199.35      7.18 o
   8  -6   1      336.23      321.38      7.46 o
   9  -6   1       34.48       46.97      4.52 o
  10  -6   1       15.69       15.38      4.80 o
  11  -6   1      213.23      224.08      9.82 o
 -13  -5   1       64.80       79.07      7.71 o
 -12  -5   1       49.70       60.17      5.87 o
 -11  -5   1      153.90      173.49      7.36 o
 -10  -5   1      163.24      168.04      5.99 o
  -9  -5   1      191.27      179.81      5.79 o
  -8  -5   1     1507.34     1456.36     17.09 o
  -7  -5   1      720.61      735.97     11.05 o
  -6  -5   1      164.86      163.69      4.05 o
  -5  -5   1      477.55      488.17      7.61 o
  -4  -5   1     2170.82     2152.47     18.00 o
  -3  -5   1       12.33       22.17      1.67 o
  -2  -5   1      117.89      119.08      2.57 o
  -1  -5   1     2473.75     2430.99     21.20 o
   0  -5   1     1693.90     1707.24     15.44 o
   1  -5   1      828.65      860.50      9.92 o
   2  -5   1      343.42      392.94      5.38 o
   3  -5   1      987.97      940.02     10.52 o
   4  -5   1      132.68      130.99      4.60 o
   5  -5   1      845.11      788.36     10.18 o
   6  -5   1       47.08       51.10      3.32 o
   7  -5   1      186.06      193.09      6.57 o
   8  -5   1      810.83      814.21     12.04 o
   9  -5   1       63.35       75.44      6.75 o
  10  -5   1      242.94      226.75      7.77 o
  11  -5   1       49.34       55.87      6.82 o
 -13  -4   1       66.67       58.36      6.40 o
 -12  -4   1      250.92      297.16     10.17 o
 -11  -4   1      143.97      168.64      8.49 o
 -10  -4   1      262.05      254.88      9.18 o
  -9  -4   1      111.17       86.74      6.09 o
  -8  -4   1      191.01      199.14      5.97 o
  -7  -4   1     1964.58     1869.69     19.72 o
  -6  -4   1      191.35      194.63      3.87 o
  -5  -4   1      359.99      379.77      5.07 o
  -4  -4   1      265.28      225.50      3.47 o
  -3  -4   1     1337.18     1319.59     13.17 o
  -2  -4   1     1357.48     1298.41     13.10 o
  -1  -4   1       91.14      103.61      2.57 o
   0  -4   1     2308.68     2390.28     20.86 o
   1  -4   1      146.60      119.43      2.17 o
   2  -4   1     1799.56     1771.97     17.11 o
   3  -4   1        9.55       16.20      1.41 o
   4  -4   1        5.62        8.39      1.41 o
   5  -4   1     1747.63     1715.34     14.38 o
   6  -4   1      458.02      471.63      6.49 o
   7  -4   1      485.08      453.20      8.14 o
   8  -4   1       53.64       54.87      3.53 o
   9  -4   1      726.33      727.74     10.95 o
  10  -4   1       36.02       29.80      5.93 o
  11  -4   1       73.46       66.18      8.23 o
  12  -4   1       87.72      108.02      7.69 o
 -13  -3   1        0.92       -1.36      4.87 o
 -12  -3   1       66.22       51.42      5.67 o
 -11  -3   1      234.17      217.58      7.79 o
 -10  -3   1     1454.71     1436.06     20.01 o
  -9  -3   1      102.05       93.01      4.37 o
  -8  -3   1       52.67       42.03      3.25 o
  -7  -3   1     1161.46     1066.33     13.11 o
  -6  -3   1      645.43      585.39      7.03 o
  -5  -3   1     2922.87     3020.64     27.10 o
  -4  -3   1      822.11     1015.21     10.55 o
  -3  -3   1     3262.60     3423.53     33.77 o
  -2  -3   1      590.56      609.44     11.52 o
  -1  -3   1     4024.94     4045.90     43.51 o
   0  -3   1     1867.56     1968.74     16.94 o
   1  -3   1      578.25      575.40      7.41 o
   2  -3   1    12772.70    13456.12    115.37 o
   3  -3   1     1081.65     1226.14     12.03 o
   4  -3   1     1205.65     1246.85     11.22 o
   5  -3   1      337.01      324.19      3.64 o
   6  -3   1     1494.22     1486.03     11.33 o
   7  -3   1      136.58      133.13      3.24 o
   8  -3   1      235.35      215.72      4.73 o
   9  -3   1      381.11      381.54      9.17 o
  10  -3   1       20.53       19.39      3.52 o
  11  -3   1      411.19      438.88     13.79 o
  12  -3   1        5.77        2.81      7.51 o
 -13  -2   1       91.68       87.64      7.93 o
 -12  -2   1       20.87       20.99      4.94 o
 -11  -2   1        4.55       11.12      4.23 o
 -10  -2   1      470.78      462.28     10.04 o
  -9  -2   1      407.01      380.95      6.81 o
  -8  -2   1      790.63      751.38     10.69 o
  -7  -2   1      588.91      615.20      7.93 o
  -6  -2   1      786.47      727.45      8.34 o
  -5  -2   1     1177.20     1178.81     11.87 o
  -4  -2   1      316.75      214.81      3.80 o
  -3  -2   1      137.71      169.67      3.59 o
  -2  -2   1      307.32      280.83      4.37 o
  -1  -2   1     8256.11     8842.33     92.82 o
   0  -2   1     1852.34     2064.10     24.66 o
   1  -2   1      285.60      239.71      3.35 o
   2  -2   1       18.93       18.76      1.51 o
   3  -2   1     3020.01     2905.01     25.69 o
   4  -2   1     1878.33     1952.07     16.73 o
   5  -2   1      140.53      134.88      2.49 o
   6  -2   1      122.50      114.09      2.64 o
   7  -2   1       14.07        9.55      1.72 o
   8  -2   1     1653.21     1630.01     15.97 o
   9  -2   1       47.10       50.74      3.18 o
  10  -2   1      266.08      256.11     10.42 o
  11  -2   1      409.28      412.14     12.14 o
  12  -2   1      209.97      208.79      9.79 o
  13  -2   1       97.26      107.31      8.88 o
 -13  -1   1      128.94      147.78      8.90 o
 -12  -1   1       97.65      106.34      5.88 o
 -11  -1   1      383.89      376.38      8.64 o
 -10  -1   1      468.67      441.54      7.32 o
  -9  -1   1       48.66       59.08      3.07 o
  -8  -1   1      951.49      998.10     11.32 o
  -7  -1   1     1822.05     1791.35     16.80 o
  -6  -1   1     1156.92     1213.40     11.21 o
  -5  -1   1      209.85      221.86      4.33 o
  -4  -1   1     2343.62     2482.93     23.48 o
  -3  -1   1     1853.70     2096.84     19.58 o
  -2  -1   1       21.06       19.73      1.59 o
  -1  -1   1       13.82        7.63      1.17 o
   0  -1   1       80.41       75.85      2.22 o
   1  -1   1       10.53       15.35      1.62 o
   2  -1   1     2578.21     2699.01     28.41 o
   3  -1   1     4918.08     4901.80     43.25 o
   4  -1   1       11.21        9.52      1.21 o
   5  -1   1     1488.70     1495.15     12.63 o
   6  -1   1      294.55      312.75      4.20 o
   7  -1   1     1275.75     1316.61     11.86 o
   8  -1   1      292.97      295.52      5.13 o
   9  -1   1      354.32      334.17      5.76 o
  10  -1   1       10.84        4.99      4.27 o
  11  -1   1      104.74      110.66      6.50 o
  12  -1   1       65.57       88.94      7.46 o
  13  -1   1        6.50       11.62      6.45 o
 -13   0   1        3.86        0.15      6.76 o
 -12   0   1      112.51      124.96      7.85 o
 -11   0   1       48.35       45.55      3.67 o
 -10   0   1      112.93      118.99      4.69 o
  -9   0   1      145.23      144.60      4.65 o
  -8   0   1       24.96       29.24      2.41 o
  -7   0   1     1061.99     1070.73     11.23 o
  -6   0   1       60.36       62.51      2.45 o
  -5   0   1      672.99      644.34      7.51 o
  -4   0   1      522.08      535.20      7.65 o
  -3   0   1     3079.27     3185.05     31.47 o
  -2   0   1     6053.31     6757.87     64.69 o
  -1   0   1       35.79       44.07      0.99 o
   0   0   1      144.43      119.45      4.92 o
   1   0   1     1628.77     1716.01     19.22 o
   2   0   1     2243.39     2358.87     23.50 o
   3   0   1       14.77       18.41      1.24 o
   4   0   1      614.64      645.47      6.93 o
   5   0   1     1888.04     1931.56     18.82 o
   6   0   1     1784.76     1722.71     14.90 o
   7   0   1       93.57       96.21      2.91 o
   8   0   1       52.09       58.09      2.28 o
   9   0   1      870.66      901.23     11.03 o
  10   0   1      149.08      147.03      6.93 o
  11   0   1      765.83      713.16     13.90 o
  12   0   1      139.46      134.34      7.30 o
  13   0   1      521.07      518.10     36.83 o
 -13   1   1      169.97      193.19     11.16 o
 -12   1   1      161.05      183.21      7.53 o
 -11   1   1      550.27      516.22     10.37 o
 -10   1   1     1236.84     1258.56     15.96 o
  -9   1   1      464.57      478.14      7.23 o
  -8   1   1      255.20      254.83      4.67 o
  -7   1   1      211.74      224.76      3.92 o
  -6   1   1     1938.65     1946.47     16.70 o
  -5   1   1     1344.25     1385.97     13.08 o
  -4   1   1      104.74      116.39      2.79 o
  -3   1   1     4904.10     4899.93     51.29 o
  -2   1   1      584.73      602.46      6.72 o
  -1   1   1      754.90      821.55     10.65 o
   0   1   1      886.93      994.97     23.06 o
   1   1   1     3439.94     3777.93     35.60 o
   2   1   1      541.04      619.36      7.64 o
   3   1   1     1582.72     1753.97     17.00 o
   4   1   1      100.64      178.16      2.97 o
   5   1   1      202.52      255.14      4.13 o
   6   1   1     1843.49     1850.82     18.79 o
   7   1   1        2.80        6.65      1.57 o
   8   1   1      535.63      551.37      6.64 o
   9   1   1       34.92       29.35      2.55 o
  10   1   1      175.90      173.63      6.09 o
  11   1   1       79.02       82.90      5.32 o
  12   1   1      109.97       97.82      6.44 o
  13   1   1       51.91       55.67      6.13 o
  14   1   1       72.49       77.69      6.92 o
 -13   2   1      121.06      143.42      8.32 o
 -12   2   1       34.14       20.27      6.27 o
 -11   2   1      197.22      205.92      7.98 o
 -10   2   1     1819.38     1815.74     23.19 o
  -9   2   1      710.10      690.56      8.49 o
  -8   2   1      268.87      279.11      4.97 o
  -7   2   1      712.72      707.84      7.17 o
  -6   2   1      555.96      508.31      5.55 o
  -5   2   1        2.04        2.82      1.21 o
  -4   2   1     2329.60     2285.57     21.21 o
  -3   2   1      373.18      382.23      5.94 o
  -2   2   1     3374.37     3615.83     34.98 o
  -1   2   1    30357.03    30382.42    372.43 o
   0   2   1     1199.30     1157.97     10.93 o
   1   2   1     3312.29     3560.87     29.58 o
   2   2   1     1413.36     1715.00     17.19 o
   3   2   1    37547.52    38997.53    428.82 o
   4   2   1      257.17      296.15      5.42 o
   5   2   1     1548.04     1645.84     18.68 o
   6   2   1      432.17      423.23      5.48 o
   7   2   1      690.76      684.33      8.77 o
   8   2   1     1256.88     1203.56     12.14 o
   9   2   1      205.02      231.69      5.32 o
  10   2   1      134.97      149.50      4.73 o
  11   2   1        7.69       11.85      3.96 o
  12   2   1      595.43      564.31     11.52 o
  13   2   1       11.51       11.34      4.66 o
  14   2   1        7.98        6.32      5.20 o
 -12   3   1      301.66      308.89     11.41 o
 -11   3   1        4.38        5.72      5.38 o
 -10   3   1        9.85        5.36      3.49 o
  -9   3   1       77.05       82.79      4.73 o
  -8   3   1       52.37       61.81      3.02 o
  -7   3   1     2273.59     2202.18     17.56 o
  -6   3   1      128.69      131.53      2.83 o
  -5   3   1      572.13      599.63      6.84 o
  -4   3   1      369.00      402.65      4.99 o
  -3   3   1     2429.52     2423.68     20.51 o
  -2   3   1     1023.95     1011.77     10.21 o
  -1   3   1     1375.30     1584.19     17.60 o
   0   3   1      466.57      475.23      6.22 o
   1   3   1      363.59      445.74      5.85 o
   2   3   1     1541.66     1457.16     15.30 o
   3   3   1       92.61      155.86      4.91 o
   4   3   1      181.30      249.39      6.99 o
   5   3   1     1594.85     1723.08     15.91 o
   6   3   1     2962.51     3065.67     22.27 o
   7   3   1      258.52      226.23      3.45 o
   8   3   1     2073.02     2023.91     19.87 o
   9   3   1      531.58      539.97      8.11 o
  10   3   1       44.07       41.93      3.39 o
  11   3   1       59.11       65.35      4.41 o
  12   3   1      397.11      416.92     14.92 o
  13   3   1       81.11       72.16      5.92 o
  14   3   1       38.34       42.43      7.89 o
 -12   4   1      137.64      162.48      9.12 o
 -11   4   1        0.33        2.95      3.86 o
 -10   4   1      809.81      817.80     12.18 o
  -9   4   1        6.10       10.25      3.31 o
  -8   4   1       10.11        8.96      2.46 o
  -7   4   1     3566.27     3487.82     24.31 o
  -6   4   1      405.99      391.47      6.60 o
  -5   4   1      392.10      344.69      4.32 o
  -4   4   1      134.46      120.98      2.44 o
  -3   4   1     5446.30     5582.37     51.54 o
  -2   4   1      726.49      903.08      9.80 o
  -1   4   1     1722.52     1890.87     14.66 o
   0   4   1       91.91      142.66      4.46 o
   1   4   1      781.79      751.32      7.88 o
   2   4   1     2914.03     3098.40     26.01 o
   3   4   1      535.80      543.18      5.93 o
   4   4   1     1396.94     1411.16     13.92 o
   5   4   1       93.66      105.47      2.38 o
   6   4   1     3814.36     3784.24     30.00 o
   7   4   1        1.80        6.49      1.69 o
   8   4   1      324.09      303.61      5.52 o
   9   4   1       14.63       14.20      2.70 o
  10   4   1      218.13      224.04      5.69 o
  11   4   1      226.59      241.70      8.19 o
  12   4   1       23.92       13.90      3.71 o
  13   4   1        8.13        9.17      7.03 o
  14   4   1       14.21       19.67      8.24 o
 -12   5   1        3.27        2.34      5.99 o
 -11   5   1      195.54      211.76      9.09 o
 -10   5   1      236.52      253.03      9.18 o
  -9   5   1      408.29      403.30      8.08 o
  -8   5   1       24.00       26.27      3.15 o
  -7   5   1      359.43      347.28      6.86 o
  -6   5   1      124.10      123.49      3.21 o
  -5   5   1        5.60        5.93      1.69 o
  -4   5   1     1673.24     1668.03     13.67 o
  -3   5   1       14.45       14.70      1.35 o
  -2   5   1      166.71      134.97      3.15 o
  -1   5   1     7007.91     7423.11     50.66 o
   0   5   1     1793.35     1906.46     17.99 o
   1   5   1      913.86      952.80      9.33 o
   2   5   1      918.48      904.34     11.64 o
   3   5   1     1202.58     1004.08      9.66 o
   4   5   1      536.29      567.53      6.81 o
   5   5   1      340.89      359.51      4.57 o
   6   5   1      929.11      959.92     11.12 o
   7   5   1     1175.53     1122.07     11.55 o
   8   5   1     1097.88      995.09     11.47 o
   9   5   1       39.75       37.67      2.78 o
  10   5   1      242.10      246.13      5.80 o
  11   5   1       93.18       91.19      4.14 o
  12   5   1      439.27      415.07     12.70 o
  13   5   1       12.83       22.36      5.82 o
 -11   6   1      147.36      164.71      8.82 o
 -10   6   1       54.05       59.95      6.59 o
  -9   6   1      777.22      750.41     14.94 o
  -8   6   1       19.52       18.61      3.99 o
  -7   6   1     1057.51     1075.67     11.59 o
  -6   6   1      483.23      480.18      6.71 o
  -5   6   1      422.16      409.65      5.58 o
  -4   6   1      914.35      871.62      8.05 o
  -3   6   1      778.22      779.54      7.15 o
  -2   6   1     1762.09     1715.50     12.68 o
  -1   6   1        2.38        1.24      1.03 o
   0   6   1     1396.36     1292.48     11.75 o
   1   6   1        9.52       12.32      1.36 o
   2   6   1     2391.54     2408.63     21.19 o
   3   6   1      301.11      255.17      4.17 o
   4   6   1      525.66      581.32      6.97 o
   5   6   1      350.09      287.30      4.72 o
   6   6   1       83.22       86.98      3.84 o
   7   6   1      344.16      351.44      5.29 o
   8   6   1      548.96      552.55      7.95 o
   9   6   1     1037.68      968.60     11.03 o
  10   6   1       20.44       25.22      3.60 o
  11   6   1       13.18        9.98      3.40 o
  12   6   1       51.26       63.35      6.34 o
  13   6   1      130.92      137.61      9.41 o
 -10   7   1      142.33      147.83      8.38 o
  -9   7   1       87.47       97.49      7.15 o
  -8   7   1       97.49      125.64      7.08 o
  -7   7   1      789.94      795.08     13.85 o
  -6   7   1      418.68      381.72      7.36 o
  -5   7   1      102.82      124.51      4.73 o
  -4   7   1      101.39      103.53      3.65 o
  -3   7   1     1966.33     1913.41     17.32 o
  -2   7   1       11.70       16.62      1.79 o
  -1   7   1      662.44      623.41      6.36 o
   0   7   1     1702.00     1691.19     14.37 o
   1   7   1      809.32      796.47     13.58 o
   2   7   1     2635.31     2544.37     22.57 o
   3   7   1      301.23      349.29      6.20 o
   4   7   1     1310.79     1248.34     14.11 o
   5   7   1       38.91       38.98      2.59 o
   6   7   1     1953.52     1965.30     19.28 o
   7   7   1        7.22        5.23      2.07 o
   8   7   1        3.72        7.43      2.98 o
   9   7   1      962.59      934.40     15.26 o
  10   7   1      111.98      113.77      6.47 o
  11   7   1      499.92      489.52     12.66 o
  12   7   1       39.11       31.28      7.11 o
  13   7   1      192.24      171.20     15.17 o
  -9   8   1      130.00      143.13      8.22 o
  -8   8   1      109.39      124.88      9.10 o
  -7   8   1        0.76        1.36      3.89 o
  -6   8   1      426.62      440.27      9.73 o
  -5   8   1        6.16        8.28      5.28 o
  -4   8   1      294.55      260.70      6.01 o
  -3   8   1       81.60       92.12      3.95 o
  -2   8   1      118.12      137.61      5.01 o
  -1   8   1      868.89      816.78     10.92 o
   0   8   1      355.04      348.25      7.79 o
   1   8   1      438.68      403.25      6.34 o
   2   8   1       50.34       53.12      2.52 o
   3   8   1     1183.81     1138.87     12.27 o
   4   8   1       18.88       23.42      2.46 o
   5   8   1        5.45        3.62      1.70 o
   6   8   1      641.35      597.75     10.51 o
   7   8   1      594.41      573.10     10.62 o
   8   8   1       73.65       84.58      5.18 o
   9   8   1        1.16        6.32      4.64 o
  10   8   1       46.42       32.94      6.58 o
  11   8   1      139.73      140.26      7.37 o
  12   8   1        2.10       -1.45      6.53 o
  -8   9   1        0.73        2.06      6.30 o
  -7   9   1      104.13       85.25      5.63 o
  -6   9   1      283.65      304.10      8.37 o
  -5   9   1      213.66      225.52      6.88 o
  -4   9   1      373.91      365.02      8.08 o
  -3   9   1      157.77      151.13      6.26 o
  -2   9   1      206.15      206.74      6.28 o
  -1   9   1        0.54        2.16      3.24 o
   0   9   1      794.48      808.67     11.22 o
   1   9   1       36.79       39.19      2.71 o
   2   9   1      150.39      147.68      3.73 o
   3   9   1      799.76      815.57     12.46 o
   4   9   1      339.05      285.60      6.98 o
   5   9   1      266.68      263.04      8.73 o
   6   9   1        0.17        0.97      3.34 o
   7   9   1      528.88      511.06     11.74 o
   8   9   1       17.16       15.34      4.23 o
   9   9   1      351.98      351.43      9.38 o
  10   9   1        6.27        5.03      5.46 o
  11   9   1       30.27       38.07     17.90 o
  -7  10   1      245.04      261.26     12.96 o
  -6  10   1       34.78       46.89      5.15 o
  -5  10   1      206.78      170.84      7.73 o
  -4  10   1      101.18      125.51      6.82 o
  -3  10   1      595.13      621.09     12.52 o
  -2  10   1        2.67        5.88      3.77 o
  -1  10   1      131.92      108.73      5.10 o
   0  10   1      216.28      202.25      5.34 o
   1  10   1      404.60      412.53      7.94 o
   2  10   1      164.27      185.99      6.73 o
   3  10   1        0.70        3.18      3.62 o
   4  10   1      495.15      460.84      9.65 o
   5  10   1      108.09       90.26      5.69 o
   6  10   1      182.30      186.75      6.83 o
   7  10   1       50.28       48.77      4.93 o
   8  10   1      111.48      109.92      6.17 o
   9  10   1      514.37      543.71     12.08 o
  10  10   1      210.73      178.77     19.72 o
  11  10   1       28.39       31.90     10.17 o
  -6  11   1       94.69       95.54      8.71 o
  -5  11   1       90.14       98.25      7.05 o
  -4  11   1        3.90        5.61      5.27 o
  -3  11   1      359.06      372.36     10.34 o
  -2  11   1      127.06      100.92      5.91 o
  -1  11   1      350.90      351.79     16.05 o
   0  11   1       25.98       14.17      4.60 o
   1  11   1      380.62      382.87     10.17 o
   2  11   1       66.89       63.54      5.56 o
   3  11   1       88.68       94.12      7.07 o
   4  11   1       98.43       97.13      6.18 o
   5  11   1        8.45        2.62      4.86 o
   6  11   1      161.98      167.25      7.59 o
   7  11   1       22.88       19.33      4.73 o
   8  11   1        3.92        7.51      5.46 o
   9  11   1      117.23      108.22      9.14 o
  -4  12   1       16.01       25.68      7.34 o
  -3  12   1       62.40       85.01     10.68 o
  -2  12   1      133.50      145.46      9.01 o
  -1  12   1      243.41      223.76      8.41 o
   0  12   1      129.07      129.78      8.41 o
   1  12   1       27.06       32.25      5.65 o
   2  12   1       89.04       81.86      9.53 o
   3  12   1      406.76      367.33     23.73 o
   4  12   1      231.51      247.51     15.97 o
   5  12   1        4.91        1.31      5.01 o
   6  12   1       54.63       70.21      7.79 o
   7  12   1      260.04      242.38     11.82 o
   8  12   1        1.98       -0.58      7.97 o
  -1  13   1        5.71        7.48      7.04 o
   0  13   1      125.28      136.05     10.67 o
   1  13   1        7.30       11.27     10.07 o
   2  13   1       54.53       60.14     11.35 o
   3  13   1      147.83      113.06     13.55 o
   4  13   1      239.43      253.29     17.26 o
   5  13   1       83.28       73.89     12.15 o
  -3 -12   2        9.84       -6.99      8.99 o
  -2 -12   2      143.54      178.96     14.87 o
  -1 -12   2       54.89       62.38     11.71 o
  -7 -11   2        3.04       -3.98      7.28 o
  -6 -11   2       76.16       73.01      8.73 o
  -5 -11   2      228.82      229.83     11.55 o
  -4 -11   2      119.21      112.27      8.67 o
  -3 -11   2       10.23        9.49      6.48 o
  -2 -11   2      428.25      441.54     25.66 o
  -1 -11   2      242.14      257.62     11.59 o
   0 -11   2       46.37       45.78      8.89 o
   1 -11   2       39.56       28.15      8.41 o
   2 -11   2       24.57       25.56     15.47 o
   3 -11   2       20.20       11.46      9.11 o
  -9 -10   2      279.90      280.26     12.47 o
  -8 -10   2      631.17      662.05     37.01 o
  -7 -10   2       43.02       34.44      6.22 o
  -6 -10   2        9.34        8.06      5.12 o
  -5 -10   2      882.16      871.44     18.00 o
  -4 -10   2       73.16       74.46      6.46 o
  -3 -10   2      165.41      171.55      8.40 o
  -2 -10   2       22.25        7.30      4.95 o
  -1 -10   2      751.29      800.71     16.92 o
   0 -10   2      201.50      213.93      8.33 o
   1 -10   2      402.87      386.41     10.92 o
   2 -10   2      116.12      113.57      7.17 o
   3 -10   2       15.24       18.13      6.50 o
   4 -10   2      551.97      597.33     19.98 o
   5 -10   2        6.25       20.35      9.08 o
 -10  -9   2        7.40        9.92      6.86 o
  -9  -9   2      106.57      116.70     11.90 o
  -8  -9   2      145.64      142.08      6.77 o
  -7  -9   2      232.01      232.04      7.65 o
  -6  -9   2       13.10        5.64      3.83 o
  -5  -9   2        8.06       10.16      4.07 o
  -4  -9   2       42.56       36.14      7.47 o
  -3  -9   2      169.46      167.03      6.54 o
  -2  -9   2      182.41      166.14      7.35 o
  -1  -9   2      553.92      577.49     11.59 o
   0  -9   2       98.32       82.82      8.12 o
   1  -9   2     1158.35     1090.77     26.27 o
   2  -9   2        3.63        2.83      4.62 o
   3  -9   2      255.02      234.73      9.52 o
   4  -9   2       82.21       76.65      6.98 o
   5  -9   2      169.57      179.13      9.52 o
   6  -9   2       19.66       29.92     16.09 o
   7  -9   2        8.89       13.06      7.10 o
 -11  -8   2       48.99       55.01      7.26 o
 -10  -8   2      163.17      165.52      6.71 o
  -9  -8   2      103.98      100.88      5.83 o
  -8  -8   2       86.48       76.27      5.04 o
  -7  -8   2      488.07      506.93     10.21 o
  -6  -8   2      746.76      730.58     16.36 o
  -5  -8   2     1017.57      949.04     13.99 o
  -4  -8   2      123.23      125.11      7.28 o
  -3  -8   2        3.55        4.26      3.14 o
  -2  -8   2      378.85      404.09      8.69 o
  -1  -8   2       90.22       80.32      6.99 o
   0  -8   2       11.74        3.38      3.59 o
   1  -8   2      102.75      107.45      5.41 o
   2  -8   2      399.87      460.02     13.07 o
   3  -8   2      158.48      173.36      8.05 o
   4  -8   2       18.51       20.41      5.08 o
   5  -8   2      441.70      441.10     13.47 o
   6  -8   2       51.74       56.65      6.94 o
   7  -8   2      216.26      224.03      8.79 o
   8  -8   2       13.73        8.18      6.60 o
 -12  -7   2       44.45       47.52      7.49 o
 -11  -7   2       48.19       25.42      6.32 o
 -10  -7   2      156.98      167.91      8.50 o
  -9  -7   2      266.38      272.57      8.21 o
  -8  -7   2      144.64      165.32      5.30 o
  -7  -7   2      206.70      212.14      5.48 o
  -6  -7   2       79.87       72.43      3.99 o
  -5  -7   2     1163.97     1190.17     16.00 o
  -4  -7   2        4.82        0.44      2.47 o
  -3  -7   2      223.41      234.02      5.91 o
  -2  -7   2       13.53       12.67      3.20 o
  -1  -7   2      884.53      845.55     11.85 o
   0  -7   2      450.09      410.52      8.36 o
   1  -7   2       41.07       49.83      7.27 o
   2  -7   2      727.43      703.43     13.23 o
   3  -7   2       50.34       68.08      7.68 o
   4  -7   2      954.67      890.96     23.68 o
   5  -7   2       90.37       75.43      6.15 o
   6  -7   2      177.57      169.12      7.11 o
   7  -7   2      228.13      216.21      9.43 o
   8  -7   2      588.95      555.04     13.95 o
   9  -7   2       64.58       72.94      7.96 o
 -12  -6   2       36.55       30.32      6.76 o
 -11  -6   2       99.33      104.37      6.54 o
 -10  -6   2       21.32       28.84      5.07 o
  -9  -6   2        0.73       -0.94      3.13 o
  -8  -6   2      280.79      299.32      6.45 o
  -7  -6   2      272.30      243.38      5.48 o
  -6  -6   2       99.34       84.75      3.37 o
  -5  -6   2      919.05      887.60     10.38 o
  -4  -6   2      784.55      767.84     10.86 o
  -3  -6   2     1032.05     1050.43     12.37 o
  -2  -6   2        7.57        8.52      1.55 o
  -1  -6   2     2640.02     2659.21     24.67 o
   0  -6   2       83.31       88.83      3.02 o
   1  -6   2      450.22      437.89      8.52 o
   2  -6   2       18.98       16.37      3.63 o
   3  -6   2      306.47      336.72      8.07 o
   4  -6   2      387.45      398.08     10.07 o
   5  -6   2        5.84       10.22      5.39 o
   6  -6   2      127.76      138.44      7.99 o
   7  -6   2       31.92       26.22      3.45 o
   8  -6   2      799.87      796.95     11.70 o
   9  -6   2       51.31       47.47      4.54 o
  10  -6   2      134.25      128.14      5.85 o
 -13  -5   2       93.65      101.57      9.90 o
 -12  -5   2        5.35        1.33      6.72 o
 -11  -5   2      509.20      487.93     11.36 o
 -10  -5   2        3.42        6.91      4.07 o
  -9  -5   2       66.72       67.08      5.44 o
  -8  -5   2      428.24      414.89      7.57 o
  -7  -5   2     1211.61     1144.14     13.77 o
  -6  -5   2      973.03      890.47     10.49 o
  -5  -5   2        1.29        0.10      1.62 o
  -4  -5   2     1365.26     1397.40     13.62 o
  -3  -5   2      152.73      152.98      3.50 o
  -2  -5   2     1646.29     1643.23     17.52 o
  -1  -5   2       45.46       59.05      1.84 o
   0  -5   2      222.17      210.42      3.33 o
   1  -5   2     2399.33     2445.88     24.13 o
   2  -5   2     2878.55     2919.90     27.59 o
   3  -5   2      699.12      688.83     11.58 o
   4  -5   2      101.44      104.36      4.64 o
   5  -5   2     2101.50     2101.96     21.61 o
   6  -5   2        4.49        5.61      2.43 o
   7  -5   2       17.63       12.34      3.00 o
   8  -5   2      394.21      373.81      7.64 o
   9  -5   2       54.61       59.16      4.50 o
  10  -5   2      202.85      232.04      7.11 o
  11  -5   2       57.48       60.44      6.78 o
 -13  -4   2        6.01        4.17      7.20 o
 -12  -4   2       11.33        7.75      4.98 o
 -11  -4   2      619.52      614.48     11.39 o
 -10  -4   2      208.44      216.91      7.37 o
  -9  -4   2      114.79      126.17      5.06 o
  -8  -4   2       45.62       34.36      2.82 o
  -7  -4   2      418.87      445.53      8.31 o
  -6  -4   2      105.76      118.97      3.50 o
  -5  -4   2      397.60      339.59      4.63 o
  -4  -4   2        3.34        6.71      1.62 o
  -3  -4   2       97.37       90.00      3.09 o
  -2  -4   2     2388.14     2406.75     30.87 o
  -1  -4   2       59.60       65.53      2.34 o
   0  -4   2      205.12      192.84      3.19 o
   1  -4   2        8.86       12.83      1.28 o
   2  -4   2     1798.59     1628.03     15.19 o
   3  -4   2      454.42      445.09      6.44 o
   4  -4   2      671.83      670.39      7.74 o
   5  -4   2      417.05      418.83      6.72 o
   6  -4   2      164.54      164.05      4.99 o
   7  -4   2      595.84      596.58      8.67 o
   8  -4   2      210.07      215.91      6.75 o
   9  -4   2       32.56       33.59      3.92 o
  10  -4   2      199.11      206.05      6.47 o
  11  -4   2      308.48      308.75      8.91 o
  12  -4   2       21.66       29.41      6.40 o
 -13  -3   2      210.18      224.31      9.12 o
 -12  -3   2      124.06      145.01      7.72 o
 -11  -3   2        9.45        7.46      4.47 o
 -10  -3   2      283.00      270.06      8.74 o
  -9  -3   2       90.80       80.17      4.28 o
  -8  -3   2     1166.67     1150.60     14.49 o
  -7  -3   2       25.71       41.65      2.73 o
  -6  -3   2      119.16      119.60      2.56 o
  -5  -3   2     3589.76     3579.60     32.37 o
  -4  -3   2     3574.18     3776.06     36.46 o
  -3  -3   2      175.45      123.38      2.95 o
  -2  -3   2      646.91      590.07     10.15 o
  -1  -3   2     3464.60     3650.25     39.62 o
   0  -3   2       13.41       20.33      1.22 o
   1  -3   2      196.87      195.03      2.70 o
   2  -3   2     1020.16      950.60      9.96 o
   3  -3   2     1420.62     1427.32     16.72 o
   4  -3   2      964.51      910.65     10.05 o
   5  -3   2       68.34       64.09      2.26 o
   6  -3   2     1075.23     1038.03     11.18 o
   7  -3   2      334.98      347.61      6.19 o
   8  -3   2      757.85      743.31     11.50 o
   9  -3   2        4.33        2.44      3.05 o
  10  -3   2       53.00       56.15      4.20 o
  11  -3   2      138.51      137.61      6.27 o
  12  -3   2       25.79       30.10      6.13 o
 -13  -2   2      215.45      249.01      9.32 o
 -12  -2   2        1.85        8.24      4.73 o
 -11  -2   2      459.33      434.43     10.42 o
 -10  -2   2       70.49       67.88      5.01 o
  -9  -2   2      189.87      201.76     11.49 o
  -8  -2   2     1077.13     1049.21     13.54 o
  -7  -2   2      360.68      376.35      6.71 o
  -6  -2   2      237.71      192.89      3.60 o
  -5  -2   2       64.51       55.81      2.25 o
  -4  -2   2     6008.28     6247.24     55.19 o
  -3  -2   2      904.96      900.59     13.58 o
  -2  -2   2     4331.29     4635.90     49.65 o
  -1  -2   2      394.74      350.02      4.90 o
   0  -2   2       41.02       21.63      1.35 o
   1  -2   2     3360.24     3388.02     36.52 o
   2  -2   2      563.51      613.14      9.11 o
   3  -2   2      459.90      495.76      6.18 o
   4  -2   2      139.41      135.17      2.38 o
   5  -2   2     3871.87     3700.82     26.71 o
   6  -2   2       45.73       76.16      2.21 o
   7  -2   2        8.49        9.97      1.73 o
   8  -2   2     1170.71     1164.49     12.69 o
   9  -2   2      259.96      255.15      6.24 o
  10  -2   2      326.27      306.96      7.00 o
  11  -2   2        3.74       -0.90      4.86 o
  12  -2   2      245.49      243.78     10.46 o
  13  -2   2       12.90        8.59      6.88 o
 -13  -1   2       22.52       18.15      5.52 o
 -12  -1   2       44.84       55.10      5.71 o
 -11  -1   2      484.14      486.33     10.84 o
 -10  -1   2      575.30      542.55     10.95 o
  -9  -1   2      188.01      160.79      5.98 o
  -8  -1   2      384.28      385.72      8.22 o
  -7  -1   2     3452.59     3331.79     30.89 o
  -6  -1   2      125.25      143.54      3.72 o
  -5  -1   2      427.26      372.26      4.74 o
  -4  -1   2     3066.73     3112.59     28.14 o
  -3  -1   2      379.43      276.40      4.22 o
  -2  -1   2     7315.05     7351.75     71.75 o
  -1  -1   2      104.00       93.26      2.71 o
   0  -1   2     6176.31     6360.85     68.12 o
   1  -1   2     3529.67     3588.79     52.22 o
   2  -1   2     2140.33     2271.18     22.68 o
   3  -1   2      812.40      908.45     10.91 o
   4  -1   2      399.94      397.42      4.70 o
   5  -1   2     8122.55     8589.53     55.98 o
   6  -1   2      290.19      307.12      4.03 o
   7  -1   2     1763.49     1784.68     14.58 o
   8  -1   2       13.44       14.85      2.19 o
   9  -1   2      290.23      287.65      8.49 o
  10  -1   2      217.36      198.70      6.67 o
  11  -1   2      229.96      222.97     13.98 o
  12  -1   2        9.49       17.46      6.12 o
  13  -1   2        1.36       -8.57      8.40 o
 -13   0   2      101.10      130.70     11.45 o
 -12   0   2      123.62      137.28      7.06 o
 -11   0   2       12.11       11.31      4.22 o
 -10   0   2     1165.60     1122.53     15.55 o
  -9   0   2       59.19       60.38      3.95 o
  -8   0   2      646.26      638.67     12.28 o
  -7   0   2      106.44       81.01      2.83 o
  -6   0   2       15.54       14.09      1.86 o
  -5   0   2     1161.73     1059.66     11.16 o
  -4   0   2     5034.21     5165.02     54.66 o
  -3   0   2      838.99      801.49      8.57 o
  -2   0   2     2877.39     3098.84     28.62 o
  -1   0   2    15836.97    16032.00    160.78 o
   0   0   2      277.49      276.86      5.77 o
   1   0   2     1847.63     1843.67     24.83 o
   2   0   2     9689.85    10405.34    101.69 o
   3   0   2      550.58      577.07      6.14 o
   4   0   2       71.60       51.92      1.82 o
   5   0   2       40.23       39.74      1.75 o
   6   0   2      496.86      411.36      4.80 o
   7   0   2      977.59      940.26      9.06 o
   8   0   2     1151.83     1108.38     10.64 o
   9   0   2      186.14      184.05      4.66 o
  10   0   2       18.19       20.40      3.00 o
  11   0   2      786.21      816.48     15.16 o
  12   0   2       88.22       84.25      7.42 o
  13   0   2       68.81       73.11      7.54 o
 -13   1   2      350.37      340.24     14.18 o
 -12   1   2       58.70       55.51      6.84 o
 -11   1   2       16.09       21.24      4.11 o
 -10   1   2       65.36       67.73      3.70 o
  -9   1   2       96.27       94.16      3.60 o
  -8   1   2     1520.42     1511.97     18.62 o
  -7   1   2       36.16       32.67      2.69 o
  -6   1   2      463.54      469.68      6.43 o
  -5   1   2      560.18      607.85      8.18 o
  -4   1   2     4253.09     4253.43     47.65 o
  -3   1   2     1026.23     1167.90     12.60 o
  -2   1   2      478.62      385.34      6.15 o
  -1   1   2     3175.35     3402.83     57.75 o
   0   1   2      711.89      885.08     13.00 o
   1   1   2     6596.63     6887.64     67.45 o
   2   1   2     2016.60     2289.75     21.13 o
   3   1   2       90.47       63.73      2.27 o
   4   1   2      126.32      180.26      2.95 o
   5   1   2     6590.81     7037.45     57.46 o
   6   1   2      744.13      741.96      7.40 o
   7   1   2        5.35        6.34      1.56 o
   8   1   2     2268.97     2247.44     20.45 o
   9   1   2       55.00       61.87      4.18 o
  10   1   2      564.79      555.91      8.26 o
  11   1   2      189.61      185.38      7.48 o
  12   1   2      116.00      116.32      7.02 o
  13   1   2        2.74        3.73      5.27 o
 -13   2   2        5.64       -6.54      9.23 o
 -12   2   2        8.22       10.18     12.82 o
 -11   2   2      359.65      345.85      9.08 o
 -10   2   2      785.94      762.16     12.69 o
  -9   2   2      503.20      505.96      7.53 o
  -8   2   2      543.88      541.80      7.42 o
  -7   2   2     1135.04     1063.71     10.83 o
  -6   2   2        5.28        8.84      1.78 o
  -5   2   2      529.94      522.37      5.93 o
  -4   2   2     1670.68     1671.42     17.65 o
  -3   2   2      595.89      608.29      7.93 o
  -2   2   2      204.05      290.57      7.23 o
  -1   2   2     5485.65     6104.39     83.21 o
   0   2   2     2120.87     2173.36     30.24 o
   1   2   2     9373.03    10657.90     93.94 o
   2   2   2     4648.51     5110.77     53.60 o
   3   2   2     5536.82     5866.15     54.91 o
   4   2   2     1281.77     1339.64     13.51 o
   5   2   2     3948.36     4026.59     36.98 o
   6   2   2      335.65      326.64      4.21 o
   7   2   2      153.45      160.81      3.31 o
   8   2   2       15.19       10.64      1.91 o
   9   2   2      799.42      724.63     10.74 o
  10   2   2      196.48      196.83      6.47 o
  11   2   2       10.67       10.72      3.96 o
  12   2   2      220.61      236.72      7.91 o
  13   2   2       21.38       20.53      5.47 o
  14   2   2      904.39      876.72     19.25 o
 -12   3   2      205.26      211.04      9.14 o
 -11   3   2       68.81       67.76      5.76 o
 -10   3   2      712.54      716.17     12.31 o
  -9   3   2      352.12      336.50      7.19 o
  -8   3   2      830.00      797.58      9.65 o
  -7   3   2      722.04      718.86      9.02 o
  -6   3   2      344.07      333.08      4.68 o
  -5   3   2     1606.39     1597.99     14.65 o
  -4   3   2       43.48       61.64      2.16 o
  -3   3   2     2801.84     2825.86     34.63 o
  -2   3   2     1114.62     1178.32     14.00 o
  -1   3   2    13753.65    14987.67    149.08 o
   0   3   2     3215.01     3344.87     35.76 o
   1   3   2       99.28       86.71      1.82 o
   2   3   2       45.33       35.71      2.34 o
   3   3   2      211.21      227.90      4.05 o
   4   3   2      954.99      976.63     10.24 o
   5   3   2        7.44       30.87      2.43 o
   6   3   2     2014.58     2255.67     17.38 o
   7   3   2      158.34      178.20      4.21 o
   8   3   2     1855.50     1844.09     15.31 o
   9   3   2      743.24      757.88      9.21 o
  10   3   2       26.74       33.50      3.66 o
  11   3   2      612.31      565.84     11.82 o
  12   3   2       15.06       13.86      4.41 o
  13   3   2        4.88       -0.80      4.61 o
  14   3   2       86.71       87.53      7.09 o
 -12   4   2        9.58        4.44      4.54 o
 -11   4   2        6.38        0.96      5.61 o
 -10   4   2       98.86      108.59      6.37 o
  -9   4   2        7.48        4.49      4.03 o
  -8   4   2      384.63      379.43      6.39 o
  -7   4   2      405.60      387.37      5.81 o
  -6   4   2     1350.63     1298.36     10.71 o
  -5   4   2      829.85      867.53      8.09 o
  -4   4   2     1171.64     1172.88     11.24 o
  -3   4   2     1181.39     1182.91     12.15 o
  -2   4   2      537.93      607.70      6.80 o
  -1   4   2     3552.89     3539.42     30.84 o
   0   4   2     1512.64     1493.35     13.11 o
   1   4   2     2515.18     2598.52     20.44 o
   2   4   2     1800.20     1808.25     14.76 o
   3   4   2     2089.28     2071.32     16.83 o
   4   4   2     1442.87     1523.73     14.99 o
   5   4   2      439.37      592.84      8.30 o
   6   4   2     5652.23     6117.04     41.74 o
   7   4   2       53.45       52.52      2.02 o
   8   4   2     2777.44     2887.44     25.09 o
   9   4   2       22.19       24.49      2.91 o
  10   4   2      118.28      113.14      4.81 o
  11   4   2      167.35      170.63      6.05 o
  12   4   2      344.87      370.83     10.37 o
  13   4   2       25.27       10.38      4.83 o
  14   4   2        4.58       10.96      4.99 o
 -12   5   2        3.89       -0.91     10.14 o
 -11   5   2       51.76       54.51      5.06 o
 -10   5   2       35.38       39.19      5.27 o
  -9   5   2      537.11      527.80      9.41 o
  -8   5   2       31.58       36.27      3.74 o
  -7   5   2      605.80      589.22      7.93 o
  -6   5   2       23.81       27.82      2.48 o
  -5   5   2      134.87      138.27      2.75 o
  -4   5   2     1741.67     1681.90     15.60 o
  -3   5   2      697.18      656.36      6.51 o
  -2   5   2       21.28       27.42      2.14 o
  -1   5   2        7.09       12.64      1.25 o
   0   5   2     3620.14     3631.30     28.45 o
   1   5   2     1822.00     1783.31     14.84 o
   2   5   2     1423.47     1425.57     12.24 o
   3   5   2      668.58      703.98      8.24 o
   4   5   2      283.63      293.41      3.75 o
   5   5   2     1186.44     1014.23      9.10 o
   6   5   2      527.19      645.70      6.35 o
   7   5   2     1270.19     1333.88     13.33 o
   8   5   2       72.17       84.16      3.49 o
   9   5   2     1182.43     1175.04     13.66 o
  10   5   2       49.59       51.33      3.70 o
  11   5   2       41.28       37.55      4.07 o
  12   5   2      629.54      615.04     10.96 o
  13   5   2        8.96        5.98      4.46 o
 -11   6   2       64.22       52.27     10.69 o
 -10   6   2      342.56      324.99     11.92 o
  -9   6   2       73.88       88.77      5.01 o
  -8   6   2       68.28       56.63      4.18 o
  -7   6   2      634.31      607.58      9.58 o
  -6   6   2      154.55      172.69      3.97 o
  -5   6   2      329.97      323.07      5.46 o
  -4   6   2     1887.80     1862.28     14.56 o
  -3   6   2      771.26      806.71      6.93 o
  -2   6   2      280.68      272.33      3.52 o
  -1   6   2      662.66      596.15      8.00 o
   0   6   2     1236.65     1241.77     12.05 o
   1   6   2        4.72        5.81      1.20 o
   2   6   2     1972.64     2060.09     17.19 o
   3   6   2      393.19      433.62      5.14 o
   4   6   2      712.68      671.01      6.64 o
   5   6   2     1029.08     1034.56      8.85 o
   6   6   2     1357.32     1318.29     12.47 o
   7   6   2       63.76       66.03      2.94 o
   8   6   2      276.67      292.11      8.73 o
   9   6   2      850.89      831.44     18.80 o
  10   6   2       44.84       42.93      3.95 o
  11   6   2      156.04      158.79      6.94 o
  12   6   2        1.42        5.82      4.09 o
  13   6   2        6.50        3.71      7.12 o
 -10   7   2      344.40      341.40     11.15 o
  -9   7   2       19.28       22.83      5.53 o
  -8   7   2      271.56      249.98      8.99 o
  -7   7   2       16.45       15.24      4.75 o
  -6   7   2      592.71      527.23     16.26 o
  -5   7   2      338.35      314.22      5.91 o
  -4   7   2      735.46      710.77      8.46 o
  -3   7   2       68.77       71.24      2.37 o
  -2   7   2       14.29       25.32      1.68 o
  -1   7   2     1816.81     1861.29     13.33 o
   0   7   2      391.21      425.45      4.59 o
   1   7   2      204.37      243.08      3.49 o
   2   7   2     1014.29     1028.64      9.69 o
   3   7   2     1822.89     1819.05     14.80 o
   4   7   2      916.60      960.21      9.03 o
   5   7   2       93.96       97.84      3.42 o
   6   7   2     1168.40     1054.59     11.96 o
   7   7   2        1.09       -1.12      2.58 o
   8   7   2      344.44      341.69      9.09 o
   9   7   2        6.16        7.32      2.85 o
  10   7   2      100.85      102.90      4.67 o
  11   7   2       93.61      101.55      7.31 o
  12   7   2      198.12      195.47     15.20 o
  13   7   2        7.79       24.31      8.49 o
  -9   8   2      138.40      154.15      8.31 o
  -8   8   2      340.10      345.41     10.62 o
  -7   8   2      182.94      202.52     11.74 o
  -6   8   2      487.14      455.31     21.03 o
  -5   8   2        1.33       -0.06      2.67 o
  -4   8   2     1195.74     1256.57     14.92 o
  -3   8   2      274.48      271.66      6.64 o
  -2   8   2      218.75      208.49      5.11 o
  -1   8   2     1076.67     1053.34     10.23 o
   0   8   2      725.48      702.10     12.40 o
   1   8   2      760.48      772.33      8.69 o
   2   8   2      287.36      325.95      5.63 o
   3   8   2      316.85      278.50      5.59 o
   4   8   2       43.34       45.16      2.72 o
   5   8   2      703.01      692.44      9.28 o
   6   8   2        5.05        8.33      2.42 o
   7   8   2       12.21       11.81      2.67 o
   8   8   2      345.80      304.59      6.82 o
   9   8   2      301.36      320.26      7.14 o
  10   8   2        4.31        6.16      4.96 o
  11   8   2        3.49       -4.38      5.15 o
  12   8   2      623.03      603.66     18.14 o
  -9   9   2       20.99       14.44      6.78 o
  -8   9   2       61.52       67.41      7.86 o
  -7   9   2      230.27      231.22     10.33 o
  -6   9   2       29.21       31.82      4.12 o
  -5   9   2       71.69       81.60      4.89 o
  -4   9   2      674.67      662.62     12.60 o
  -3   9   2      584.08      524.05      8.90 o
  -2   9   2      114.41      127.40      5.23 o
  -1   9   2       54.42       42.19      3.90 o
   0   9   2      922.68      889.36     11.83 o
   1   9   2      138.69      145.90      4.65 o
   2   9   2      393.68      364.96      6.42 o
   3   9   2      121.98      112.96      3.60 o
   4   9   2      202.58      216.37      4.94 o
   5   9   2     1028.87     1017.46     11.99 o
   6   9   2        3.79        2.53      2.44 o
   7   9   2      149.16      139.06      4.44 o
   8   9   2      197.39      209.33     10.49 o
   9   9   2      488.70      460.24     10.86 o
  10   9   2       25.42       27.67      5.79 o
  11   9   2        3.50        3.76      7.05 o
  12   9   2      145.24      162.67     21.59 o
  -7  10   2        8.97        4.66      6.90 o
  -6  10   2      206.15      215.67     10.26 o
  -5  10   2       74.61       81.05      5.30 o
  -4  10   2       75.63       80.21      4.94 o
  -3  10   2      376.53      380.84      8.65 o
  -2  10   2        7.06        2.05      4.07 o
  -1  10   2      732.00      715.21     11.67 o
   0  10   2        5.13       -1.00      3.08 o
   1  10   2        7.54        8.14      2.93 o
   2  10   2      748.74      700.32      9.37 o
   3  10   2      401.83      400.43      6.80 o
   4  10   2       67.67       60.23      4.80 o
   5  10   2       12.23       15.53      2.77 o
   6  10   2      737.31      717.26     13.22 o
   7  10   2       22.11       19.71      3.98 o
   8  10   2        7.21       10.68      4.31 o
   9  10   2       51.12       50.09      7.26 o
  10  10   2        4.95        5.81      8.37 o
  11  10   2        2.16        1.92     12.93 o
  -6  11   2      256.30      287.42     11.62 o
  -5  11   2        0.11       -6.98      4.94 o
  -4  11   2      249.06      232.19      8.77 o
  -3  11   2       86.37       85.29      5.72 o
  -2  11   2       84.50      101.74      8.47 o
  -1  11   2      503.83      523.37     10.36 o
   0  11   2      176.83      183.60      6.29 o
   1  11   2      134.06      129.86      4.53 o
   2  11   2        0.70       -0.42      2.68 o
   3  11   2      397.02      399.38      9.48 o
   4  11   2        5.66        7.39      3.78 o
   5  11   2      239.29      226.42     11.22 o
   6  11   2      218.35      209.86      7.45 o
   7  11   2       29.04       28.89      5.07 o
   8  11   2      323.90      354.39     15.75 o
   9  11   2       68.36       69.91     10.50 o
  10  11   2       73.15       91.39     12.79 o
  -4  12   2      227.82      251.87      9.71 o
  -3  12   2      144.65      169.23      8.28 o
  -2  12   2       53.59       54.51      7.91 o
  -1  12   2        2.08        0.21      4.60 o
   0  12   2      518.23      547.74      9.31 o
   1  12   2       11.64       11.72      4.51 o
   2  12   2      175.34      168.47      8.20 o
   3  12   2      142.49      131.96      6.24 o
   4  12   2       95.52       90.04      5.81 o
   5  12   2      175.72      170.73      8.83 o
   6  12   2       76.19       81.20      6.74 o
   7  12   2       90.36      104.62      8.32 o
   8  12   2       88.74      112.33      9.11 o
   9  12   2      118.82      112.81      9.70 o
  -2  13   2       77.05       85.49      8.61 o
  -1  13   2       93.00      114.15      7.88 o
   0  13   2      174.78      169.43      8.53 o
   1  13   2        4.67        4.44      5.86 o
   2  13   2      140.70      142.57      9.25 o
   3  13   2        0.29       -1.87      7.70 o
   4  13   2       15.23       16.33      6.93 o
   5  13   2       66.30       67.75     13.04 o
   6  13   2      140.24      136.16     13.95 o
   7  13   2        2.01        2.01      8.41 o
  -5 -11   3      104.60      102.35     12.03 o
  -4 -11   3        4.49       -6.23      8.51 o
  -3 -11   3      195.89      233.39     15.35 o
  -2 -11   3       37.91       55.23     10.63 o
  -1 -11   3       10.89       19.50      9.71 o
   0 -11   3      122.82      115.33     12.91 o
   1 -11   3       32.27       35.09      8.98 o
  -7 -10   3       92.38      100.89     26.78 o
  -6 -10   3      376.56      365.43     12.84 o
  -5 -10   3      209.01      175.63      9.26 o
  -4 -10   3       54.87       69.40      7.18 o
  -3 -10   3      600.16      623.47     14.69 o
  -2 -10   3       41.59       29.99      5.80 o
  -1 -10   3        5.67        0.71      5.27 o
   0 -10   3       42.69       27.21      5.46 o
   1 -10   3      188.43      210.40      9.75 o
   2 -10   3       70.04       69.28      7.35 o
   3 -10   3       11.26       -4.89     11.03 o
   4 -10   3      361.12      362.62     16.13 o
  -9  -9   3      166.63      193.41     10.20 o
  -8  -9   3        2.01       -2.76      4.83 o
  -7  -9   3       11.42       16.32      5.08 o
  -6  -9   3      102.83      101.31      6.25 o
  -5  -9   3        1.86        7.97      4.35 o
  -4  -9   3       60.90       69.00      7.57 o
  -3  -9   3      160.22      162.84      7.65 o
  -2  -9   3      664.24      638.34     13.86 o
  -1  -9   3       37.42       32.41      6.58 o
   0  -9   3      178.18      181.39      8.89 o
   1  -9   3      241.70      241.39      9.06 o
   2  -9   3      133.80      154.09      7.52 o
   3  -9   3      260.62      247.37     21.41 o
   4  -9   3       13.32       15.16      6.14 o
   5  -9   3       36.10       30.27      8.78 o
   6  -9   3      142.79      125.94     11.42 o
 -10  -8   3       14.57        6.40      4.81 o
  -9  -8   3      535.94      526.88     11.50 o
  -8  -8   3      133.87      132.16      5.97 o
  -7  -8   3       71.55       70.21      5.10 o
  -6  -8   3      258.90      250.68      7.79 o
  -5  -8   3      964.74      949.63     15.54 o
  -4  -8   3      121.46      116.68      9.81 o
  -3  -8   3       22.42       31.83      7.64 o
  -2  -8   3     2648.90     2595.62     37.87 o
  -1  -8   3       41.05       44.28      5.28 o
   0  -8   3     1216.18     1214.08     18.51 o
   1  -8   3        1.06        8.39      3.92 o
   2  -8   3      399.86      393.80     11.39 o
   3  -8   3      271.37      252.57     11.45 o
   4  -8   3      291.19      302.51     10.54 o
   5  -8   3       28.30       26.26      6.21 o
   6  -8   3       12.85       10.08      6.17 o
   7  -8   3      644.43      649.69     20.45 o
   8  -8   3       18.71       19.31      9.50 o
 -11  -7   3        2.26        3.25      5.91 o
 -10  -7   3       10.76       12.23      4.69 o
  -9  -7   3      211.48      207.06      6.37 o
  -8  -7   3      631.02      630.32      9.83 o
  -7  -7   3       47.35       44.80      3.54 o
  -6  -7   3       92.91       88.48      4.27 o
  -5  -7   3       29.02       29.45      4.35 o
  -4  -7   3      482.85      496.17      9.60 o
  -3  -7   3      182.86      167.11      6.71 o
  -2  -7   3        0.41        1.45      2.55 o
  -1  -7   3      396.09      376.72      7.88 o
   0  -7   3     1082.81     1077.68     16.14 o
   1  -7   3      741.68      684.76     12.21 o
   2  -7   3      279.56      275.85      8.67 o
   3  -7   3       21.64       29.94      4.47 o
   4  -7   3     1293.77     1190.58     21.17 o
   5  -7   3      115.63      118.78      7.20 o
   6  -7   3      440.15      419.42     12.21 o
   7  -7   3      199.56      205.33      9.56 o
   8  -7   3       14.57       14.46      8.67 o
   9  -7   3      104.07      117.65      9.41 o
 -12  -6   3       91.97      112.38      8.78 o
 -11  -6   3      372.77      394.22     10.97 o
 -10  -6   3       45.43       50.97      4.54 o
  -9  -6   3       28.93       30.17      5.01 o
  -8  -6   3      428.39      405.24      7.48 o
  -7  -6   3        1.68       -3.15      2.86 o
  -6  -6   3      877.03      862.10     12.70 o
  -5  -6   3       13.70       19.81      3.25 o
  -4  -6   3      834.52      850.21     15.58 o
  -3  -6   3      920.33      888.95     17.76 o
  -2  -6   3     2712.94     2712.84     34.60 o
  -1  -6   3       11.95       16.36      2.82 o
   0  -6   3      136.92      137.57      4.72 o
   1  -6   3     1243.66     1260.69     29.04 o
   2  -6   3        8.82       19.29      3.32 o
   3  -6   3      408.72      389.50     13.79 o
   4  -6   3       22.68       33.01      4.66 o
   5  -6   3      573.92      608.28     13.76 o
   6  -6   3      247.67      248.12      9.30 o
   7  -6   3      192.53      195.82      9.31 o
   8  -6   3       27.56       20.73      6.00 o
   9  -6   3       29.27       26.33      5.42 o
  10  -6   3      255.55      274.47     10.30 o
 -12  -5   3      324.14      370.46     17.45 o
 -11  -5   3        5.60        8.78      4.76 o
 -10  -5   3       29.67       24.71      4.61 o
  -9  -5   3      588.68      596.60      9.98 o
  -8  -5   3        0.88       -3.18      3.73 o
  -7  -5   3       28.11       43.74      2.91 o
  -6  -5   3     1238.72     1275.79     15.50 o
  -5  -5   3      775.29      745.36     11.83 o
  -4  -5   3      268.75      270.99      9.15 o
  -3  -5   3      140.27      135.26      5.37 o
  -2  -5   3     3624.08     3579.98     36.49 o
  -1  -5   3       44.87       60.94      5.17 o
   0  -5   3     1477.80     1484.35     18.11 o
   1  -5   3        3.60        7.78      2.84 o
   2  -5   3       99.38       90.40      5.75 o
   3  -5   3      498.82      494.63      9.58 o
   4  -5   3      341.93      331.41      7.71 o
   5  -5   3      603.24      529.03      9.73 o
   6  -5   3        0.21       -1.10      3.54 o
   7  -5   3     1997.71     1931.71     26.92 o
   8  -5   3        6.87        7.91      4.08 o
   9  -5   3      450.66      405.49      8.78 o
  10  -5   3      271.06      263.80      8.71 o
  11  -5   3      154.86      155.36      8.69 o
 -12  -4   3      719.20      703.91     16.49 o
 -11  -4   3        2.49       -0.58      2.96 o
 -10  -4   3      354.14      365.92      8.44 o
  -9  -4   3      187.82      186.76      5.38 o
  -8  -4   3     1123.44     1006.20     12.89 o
  -7  -4   3       40.49       36.06      2.75 o
  -6  -4   3       91.15       90.78      3.71 o
  -5  -4   3      641.83      627.52      8.53 o
  -4  -4   3       48.45       60.98      2.58 o
  -3  -4   3      550.82      509.96     10.89 o
  -2  -4   3      659.26      624.87     10.14 o
  -1  -4   3     1309.72     1296.79     22.68 o
   0  -4   3     2270.59     2167.76     22.63 o
   1  -4   3     1039.92     1138.26     13.46 o
   2  -4   3     1369.68     1382.53     15.24 o
   3  -4   3      105.45      108.08      3.81 o
   4  -4   3      735.82      728.38     10.97 o
   5  -4   3       34.72       40.62      6.19 o
   6  -4   3      346.89      360.19      8.02 o
   7  -4   3      665.82      649.90     14.22 o
   8  -4   3       34.54       28.29      3.59 o
   9  -4   3      213.03      224.81      6.26 o
  10  -4   3        4.51        7.67      3.70 o
  11  -4   3      169.71      176.71      9.53 o
 -13  -3   3        3.77        0.73      5.51 o
 -12  -3   3      117.89      106.56      6.93 o
 -11  -3   3      179.39      219.88      7.21 o
 -10  -3   3       25.86       27.47      4.05 o
  -9  -3   3       65.20       74.97      4.61 o
  -8  -3   3     1697.40     1612.46     18.14 o
  -7  -3   3        5.44        2.76      1.96 o
  -6  -3   3      732.79      716.20     10.66 o
  -5  -3   3      302.42      331.04      5.40 o
  -4  -3   3      945.07      895.35     10.08 o
  -3  -3   3     1282.41     1344.57     13.69 o
  -2  -3   3      883.72      769.00     15.68 o
  -1  -3   3     1323.16     1350.35     16.12 o
   0  -3   3      114.65      103.57      2.70 o
   1  -3   3     7380.57     7777.05     81.32 o
   2  -3   3       17.35       25.83      1.83 o
   3  -3   3      602.09      608.05      7.33 o
   4  -3   3     1703.86     1706.29     16.47 o
   5  -3   3     1426.67     1355.38     15.11 o
   6  -3   3      165.63      153.19      5.02 o
   7  -3   3       24.92       25.00      2.57 o
   8  -3   3      717.33      708.88      9.37 o
   9  -3   3        6.81        9.68      3.29 o
  10  -3   3      417.46      398.67      8.13 o
  11  -3   3      134.79      142.50      7.18 o
  12  -3   3       53.73       43.05      6.50 o
 -13  -2   3       22.78       25.28      5.95 o
 -12  -2   3        6.07        3.80      5.27 o
 -11  -2   3      312.99      318.04      9.31 o
 -10  -2   3        7.44        9.33      3.57 o
  -9  -2   3      151.84      171.13      5.69 o
  -8  -2   3      113.37      121.92      4.53 o
  -7  -2   3      359.23      339.27      5.56 o
  -6  -2   3      448.44      443.85      5.55 o
  -5  -2   3      361.57      343.83      8.45 o
  -4  -2   3      272.22      249.78      4.18 o
  -3  -2   3      139.48      166.86      2.84 o
  -2  -2   3      557.75      466.94      8.26 o
  -1  -2   3     1828.83     1993.29     20.89 o
   0  -2   3      636.67      588.52      7.28 o
   1  -2   3     2381.07     2431.82     27.81 o
   2  -2   3      236.27      220.07      4.30 o
   3  -2   3      804.73      715.58      7.98 o
   4  -2   3      585.02      641.46      7.80 o
   5  -2   3      444.22      406.25      6.46 o
   6  -2   3       10.76        7.90      1.70 o
   7  -2   3     1432.05     1377.80     14.08 o
   8  -2   3        3.11       -0.27      2.30 o
   9  -2   3       72.71       84.40      4.30 o
  10  -2   3      632.48      635.86     10.21 o
  11  -2   3      110.00      122.03      5.46 o
  12  -2   3        6.19        4.58      5.45 o
 -13  -1   3       13.84       12.01      5.59 o
 -12  -1   3       76.77       83.76      6.41 o
 -11  -1   3       20.89       13.23      4.50 o
 -10  -1   3      105.09      107.29      5.83 o
  -9  -1   3      762.81      779.41     13.06 o
  -8  -1   3      634.33      594.23      8.74 o
  -7  -1   3      280.42      276.02      5.34 o
  -6  -1   3       31.39       33.62      1.71 o
  -5  -1   3     2943.72     2838.11     26.31 o
  -4  -1   3      168.68      177.89      3.48 o
  -3  -1   3      141.97      140.69      2.82 o
  -2  -1   3     3815.67     3982.93     49.23 o
  -1  -1   3     5800.12     5998.22     86.72 o
   0  -1   3       92.73       65.93      3.17 o
   1  -1   3      319.85      338.49      7.09 o
   2  -1   3     2260.46     2190.89     28.32 o
   3  -1   3       74.71       78.71      2.59 o
   4  -1   3     2194.88     2298.52     21.41 o
   5  -1   3      416.61      402.68      5.26 o
   6  -1   3      572.64      546.76      5.89 o
   7  -1   3      327.01      303.90      4.73 o
   8  -1   3      609.14      598.43      7.60 o
   9  -1   3      272.90      271.13      6.30 o
  10  -1   3        3.43        2.68      3.22 o
  11  -1   3      339.02      349.29      9.96 o
  12  -1   3        7.40        5.99      6.00 o
  13  -1   3       88.44       90.63     11.98 o
 -13   0   3       85.49       92.34      9.95 o
 -12   0   3      174.78      181.22      9.96 o
 -11   0   3      340.93      352.45      9.66 o
 -10   0   3       29.29       32.46      4.49 o
  -9   0   3       31.55       28.78      3.52 o
  -8   0   3      825.83      808.67     15.57 o
  -7   0   3        9.91       19.40      2.33 o
  -6   0   3     2192.96     2235.83     20.16 o
  -5   0   3     2959.48     2989.79     27.11 o
  -4   0   3      442.18      475.70      5.81 o
  -3   0   3      892.29      780.47      9.14 o
  -2   0   3      506.28      475.11      5.84 o
  -1   0   3     1096.76     1046.47     14.93 o
   0   0   3      858.81      968.13     16.83 o
   1   0   3     7093.86     7466.17     93.18 o
   2   0   3      245.98      311.27      4.68 o
   3   0   3       52.69       35.35      1.62 o
   4   0   3     3509.00     3473.58     28.30 o
   5   0   3      895.88      917.16      7.91 o
   6   0   3      109.12      112.43      2.92 o
   7   0   3        2.08        3.95      1.42 o
   8   0   3     1912.20     1878.57     14.67 o
   9   0   3      156.55      151.06      4.80 o
  10   0   3      278.65      277.61      6.16 o
  11   0   3      232.56      225.48     10.14 o
  12   0   3      116.94      100.58      7.63 o
  13   0   3      267.23      276.08     11.31 o
 -13   1   3       13.82       10.70      6.01 o
 -12   1   3       59.12       56.14      5.99 o
 -11   1   3      944.17      872.03     15.34 o
 -10   1   3       12.62       11.48      4.11 o
  -9   1   3      190.96      203.41      6.20 o
  -8   1   3      563.42      547.48      9.19 o
  -7   1   3      344.57      337.69      6.66 o
  -6   1   3      737.32      698.54      8.93 o
  -5   1   3     1273.83     1513.63     14.18 o
  -4   1   3     3428.49     3354.65     29.93 o
  -3   1   3      529.98      517.33      7.38 o
  -2   1   3     3019.08     3172.78     34.36 o
  -1   1   3     1307.77     1275.04     18.57 o
   0   1   3       10.62       21.10      1.14 o
   1   1   3     1260.17     1234.19     16.30 o
   2   1   3     1309.08     1340.04     13.63 o
   3   1   3     2628.89     2720.71     26.13 o
   4   1   3     2737.81     3092.63     27.22 o
   5   1   3      325.70      260.74      3.86 o
   6   1   3      745.56      802.48      7.69 o
   7   1   3      229.95      207.47      3.74 o
   8   1   3     1044.44     1073.65     10.26 o
   9   1   3       38.84       48.80      2.75 o
  10   1   3      837.15      822.75     11.52 o
  11   1   3      171.47      155.46      5.71 o
  12   1   3       24.06       22.96      6.80 o
  13   1   3       71.46       66.41     11.10 o
 -13   2   3        1.15        5.33      8.78 o
 -12   2   3       68.81       80.08     11.57 o
 -11   2   3      518.62      523.20     13.91 o
 -10   2   3       29.04       41.18      4.66 o
  -9   2   3      269.96      260.35      6.93 o
  -8   2   3      273.72      283.04      6.67 o
  -7   2   3      365.84      373.81      5.36 o
  -6   2   3       14.96       17.17      1.51 o
  -5   2   3     2619.46     2586.62     24.70 o
  -4   2   3      138.73      187.39      4.77 o
  -3   2   3        8.97        9.72      1.66 o
  -2   2   3     9547.22    10098.90    136.74 o
  -1   2   3     3989.39     4101.32     56.70 o
   0   2   3     1192.63     1224.78     18.28 o
   1   2   3     1648.19     1851.68     23.16 o
   2   2   3     9035.11     9543.28     98.62 o
   3   2   3       32.71       47.40      2.14 o
   4   2   3      303.05      227.37      4.63 o
   5   2   3      525.99      473.49      5.86 o
   6   2   3       23.07       24.15      1.62 o
   7   2   3      677.79      610.00      6.30 o
   8   2   3       65.81       73.15      2.56 o
   9   2   3       11.94       12.15      2.51 o
  10   2   3      116.09      128.42      7.97 o
  11   2   3      800.83      777.66     14.67 o
  12   2   3       24.26       17.98      5.17 o
  13   2   3       10.67        8.79      5.35 o
  14   2   3      164.00      177.52     10.10 o
 -12   3   3        7.07       20.39      7.63 o
 -11   3   3       10.09        7.71      4.20 o
 -10   3   3      250.91      255.75      7.28 o
  -9   3   3      118.09      127.83      6.56 o
  -8   3   3     1094.65     1086.79     11.19 o
  -7   3   3       21.12       11.07      1.94 o
  -6   3   3      631.99      621.37      7.50 o
  -5   3   3     2080.55     2123.80     19.90 o
  -4   3   3      221.83      183.10      3.46 o
  -3   3   3      376.09      347.91      6.87 o
  -2   3   3     2030.52     2239.53     32.97 o
  -1   3   3       34.79       26.18      2.41 o
   0   3   3     2183.00     2364.53     33.32 o
   1   3   3     1676.92     1716.75     17.62 o
   2   3   3      109.71      128.04      2.34 o
   3   3   3     2550.33     2854.28     27.92 o
   4   3   3     9591.24    10334.19     95.99 o
   5   3   3     3177.07     3435.73     28.23 o
   6   3   3       16.08       13.81      1.57 o
   7   3   3      546.39      567.68      6.62 o
   8   3   3      926.94      945.41     10.07 o
   9   3   3       90.79       93.59      5.59 o
  10   3   3        5.85        4.51      2.67 o
  11   3   3      498.28      500.08     10.42 o
  12   3   3       48.90       54.72      5.32 o
  13   3   3      208.98      209.76      8.86 o
  14   3   3        6.12        1.56      5.58 o
 -12   4   3        1.00       -8.61      8.44 o
 -11   4   3     1031.69     1009.83     31.77 o
 -10   4   3       17.33       14.38      3.87 o
  -9   4   3      142.31      130.29      4.73 o
  -8   4   3     1425.45     1374.37     13.54 o
  -7   4   3      417.82      391.73      5.98 o
  -6   4   3      959.93      938.44     10.14 o
  -5   4   3      277.62      265.05      4.78 o
  -4   4   3     1698.88     1650.93     14.85 o
  -3   4   3      787.92      881.74      8.72 o
  -2   4   3     4389.31     4545.15     54.33 o
  -1   4   3      171.72      159.83      5.01 o
   0   4   3      129.98      170.09      2.95 o
   1   4   3      645.14      661.96      6.82 o
   2   4   3      247.95      251.97      3.84 o
   3   4   3      824.82      728.56      7.57 o
   4   4   3     6165.82     6918.08     56.64 o
   5   4   3     2621.35     2710.92     23.33 o
   6   4   3     1459.25     1615.41     14.40 o
   7   4   3      812.58      813.74      8.45 o
   8   4   3      366.99      340.66      7.11 o
   9   4   3       25.79       31.08      2.78 o
  10   4   3       55.08       59.48      4.62 o
  11   4   3       47.20       44.68      4.69 o
  12   4   3      174.07      172.69      7.15 o
  13   4   3      418.93      443.95     16.77 o
  14   4   3       51.02       49.02      6.53 o
 -11   5   3      564.79      549.33     13.53 o
 -10   5   3       19.82       15.18      3.93 o
  -9   5   3      187.95      199.84      7.70 o
  -8   5   3       15.56       15.40      3.77 o
  -7   5   3      297.26      275.99      5.50 o
  -6   5   3      985.56      935.26     10.97 o
  -5   5   3     2189.09     2118.01     16.08 o
  -4   5   3      904.30      910.68      7.57 o
  -3   5   3      785.59      808.24      7.08 o
  -2   5   3    10402.61    11006.38     92.96 o
  -1   5   3       40.49       64.07      1.92 o
   0   5   3      176.57      151.45      3.45 o
   1   5   3      700.99      746.57      7.22 o
   2   5   3     2756.99     2849.32     22.76 o
   3   5   3      111.26       79.65      2.14 o
   4   5   3       87.41      107.99      2.60 o
   5   5   3      184.03      168.57      3.10 o
   6   5   3      567.33      552.55      6.23 o
   7   5   3     3523.33     3561.97     39.59 o
   8   5   3        1.85        2.48      2.00 o
   9   5   3      725.16      741.41     12.27 o
  10   5   3        7.55        9.14      3.72 o
  11   5   3      431.52      442.24      9.95 o
  12   5   3        6.05        9.01      4.57 o
  13   5   3       19.37       24.30      5.19 o
 -11   6   3        0.04       -7.99      3.99 o
 -10   6   3      366.87      364.15      8.39 o
  -9   6   3       18.38       13.90      4.52 o
  -8   6   3      604.04      580.14      9.14 o
  -7   6   3      132.64      136.31      4.30 o
  -6   6   3        9.09       10.16      2.23 o
  -5   6   3      271.91      269.06      4.35 o
  -4   6   3      621.03      607.62      6.16 o
  -3   6   3      629.98      558.97      5.33 o
  -2   6   3     1612.09     1603.96     13.52 o
  -1   6   3     1429.45     1451.60     11.44 o
   0   6   3      716.51      695.30      6.96 o
   1   6   3      935.74     1027.43      8.58 o
   2   6   3     1550.18     1520.36     12.52 o
   3   6   3      319.11      318.21      4.11 o
   4   6   3      744.53      724.40      7.14 o
   5   6   3      126.02      124.27      3.47 o
   6   6   3      224.90      227.75      3.75 o
   7   6   3     3342.34     3412.75     27.53 o
   8   6   3      232.39      254.31      6.01 o
   9   6   3      748.06      711.09     12.01 o
  10   6   3       32.59       29.18      5.94 o
  11   6   3      855.84      867.15     14.48 o
  12   6   3      139.36      131.35      6.62 o
  13   6   3       27.85       34.59      5.29 o
 -10   7   3      177.25      186.86      8.40 o
  -9   7   3        1.29        3.87      3.96 o
  -8   7   3      586.10      570.82      9.96 o
  -7   7   3      109.95      126.76      4.79 o
  -6   7   3      491.12      468.15      7.70 o
  -5   7   3       78.77       70.91      3.22 o
  -4   7   3     1802.13     1761.12     14.10 o
  -3   7   3      174.81      198.46      3.70 o
  -2   7   3      710.46      770.53      6.78 o
  -1   7   3     2125.82     2079.42     14.75 o
   0   7   3      192.83      176.92      3.00 o
   1   7   3     2066.16     2063.48     16.51 o
   2   7   3      191.58      194.07      3.78 o
   3   7   3     1286.86     1262.17     12.71 o
   4   7   3      536.34      481.81      6.46 o
   5   7   3     1222.48     1262.29     10.70 o
   6   7   3      272.05      282.77      4.99 o
   7   7   3      281.16      274.15      5.71 o
   8   7   3      520.13      512.33      8.15 o
   9   7   3      266.34      247.13      6.23 o
  10   7   3        5.91        5.97      3.81 o
  11   7   3      192.10      203.49      8.76 o
  12   7   3      222.35      232.04      8.10 o
  13   7   3       38.20       50.03      5.41 o
 -10   8   3        0.17       -1.40      5.84 o
  -9   8   3       72.61       87.42      9.58 o
  -8   8   3       23.59       17.65      4.71 o
  -7   8   3      693.11      715.71     11.21 o
  -6   8   3      190.44      208.88      6.22 o
  -5   8   3       26.31       43.04      4.47 o
  -4   8   3      612.45      602.56      8.02 o
  -3   8   3      166.53      178.10      3.64 o
  -2   8   3      770.59      765.78      7.58 o
  -1   8   3      216.19      198.58      4.65 o
   0   8   3       85.40       99.40      2.80 o
   1   8   3      558.47      532.00      5.87 o
   2   8   3      733.50      671.50      8.03 o
   3   8   3      278.00      282.09      4.10 o
   4   8   3       60.37       63.98      3.46 o
   5   8   3     2632.35     2547.02     24.34 o
   6   8   3      910.14      929.72     11.27 o
   7   8   3     1177.19     1181.90     15.04 o
   8   8   3      292.09      289.66      6.93 o
   9   8   3      131.63      120.23      8.45 o
  10   8   3      193.76      184.52      6.88 o
  11   8   3       11.46       16.82      4.90 o
  12   8   3       61.44       55.14      5.62 o
  13   8   3       51.43       62.63      9.22 o
  -9   9   3        7.64        2.98      8.35 o
  -8   9   3       11.77        4.42      5.44 o
  -7   9   3      397.81      415.01     24.18 o
  -6   9   3        1.13       -7.43      5.01 o
  -5   9   3      376.08      356.69      9.73 o
  -4   9   3       32.53       21.19      2.75 o
  -3   9   3      485.97      473.52      8.45 o
  -2   9   3      239.16      224.59      4.48 o
  -1   9   3     1677.71     1661.85     14.12 o
   0   9   3       30.82       39.45      2.37 o
   1   9   3      298.38      323.15      5.48 o
   2   9   3     1544.82     1599.57     16.85 o
   3   9   3       93.41      107.58      4.55 o
   4   9   3       21.29       26.10      2.76 o
   5   9   3      574.03      545.82      8.12 o
   6   9   3      260.53      264.11      5.82 o
   7   9   3      597.61      587.07      8.85 o
   8   9   3      296.79      284.29      7.62 o
   9   9   3       68.21       70.22      4.87 o
  10   9   3       18.28       10.50      4.10 o
  11   9   3      232.98      210.69     11.25 o
  12   9   3       35.05       32.05      8.13 o
  -8  10   3      220.91      214.19     10.80 o
  -7  10   3        0.40      -11.74      5.92 o
  -6  10   3      107.80      113.35      9.02 o
  -5  10   3      389.67      405.44     10.90 o
  -4  10   3      300.02      313.19      7.21 o
  -3  10   3      168.74      162.14      5.50 o
  -2  10   3        3.47       -3.48      3.04 o
  -1  10   3      838.39      876.44     12.20 o
   0  10   3       42.74       38.61      3.96 o
   1  10   3      373.73      374.91      6.86 o
   2  10   3      341.02      336.98      7.30 o
   3  10   3      186.38      186.32      5.49 o
   4  10   3      123.32      138.22      4.49 o
   5  10   3      556.99      565.00      8.54 o
   6  10   3       10.14       12.00      3.04 o
   7  10   3       18.56       12.15      4.16 o
   8  10   3      750.60      767.54     12.77 o
   9  10   3      106.36      107.92      8.16 o
  10  10   3      215.71      219.86      9.55 o
  11  10   3      213.38      231.89     14.20 o
  -6  11   3        8.18        3.97      6.68 o
  -5  11   3       21.00       14.81      6.49 o
  -4  11   3      159.58      176.23      6.90 o
  -3  11   3        1.70       -5.35      3.58 o
  -2  11   3       79.48       87.79      5.47 o
  -1  11   3      115.00      104.24      5.41 o
   0  11   3      232.86      217.23      6.38 o
   1  11   3       45.84       42.25      3.96 o
   2  11   3       82.34      111.95      5.00 o
   3  11   3      183.10      205.67      7.18 o
   4  11   3      104.27      109.36      4.68 o
   5  11   3      317.77      316.36      6.67 o
   6  11   3       20.50       21.05      3.35 o
   7  11   3        3.25        3.97      3.37 o
   8  11   3      237.03      247.50     10.94 o
   9  11   3        1.71        1.23      5.52 o
  10  11   3       48.92       32.72      9.77 o
  -5  12   3      191.80      196.64     14.13 o
  -4  12   3        1.49        3.19     12.97 o
  -3  12   3      147.93      162.03      7.14 o
  -2  12   3      117.69      131.37     10.22 o
  -1  12   3      239.40      220.15      7.62 o
   0  12   3       93.41       90.55      5.74 o
   1  12   3        0.61       -0.06      3.59 o
   2  12   3      605.28      619.78      9.58 o
   3  12   3       95.69       91.49      6.91 o
   4  12   3        3.66        0.80      3.34 o
   5  12   3      236.87      228.24      9.82 o
   6  12   3      194.31      209.57      7.55 o
   7  12   3        4.01       -1.44      4.45 o
   8  12   3       29.30       26.03      6.11 o
   9  12   3       31.59       37.15      7.99 o
  -3  13   3       38.79       39.65     10.45 o
  -2  13   3       19.96       16.42      5.41 o
  -1  13   3      133.85      121.93      6.82 o
   0  13   3        1.22        1.01      4.84 o
   1  13   3       72.78       87.25      5.10 o
   2  13   3      202.90      207.09      6.82 o
   3  13   3      182.44      194.65      7.79 o
   4  13   3      126.81      104.38      6.73 o
   5  13   3       13.67        7.50      6.15 o
   6  13   3       33.42       43.89      7.15 o
   7  13   3       15.19       16.23      7.11 o
   2  14   3        0.68       11.44      7.27 o
   3  14   3      132.02      114.95     10.50 o
  -6 -10   4       85.93       95.99     11.19 o
  -5 -10   4        1.88      -15.03      7.51 o
  -4 -10   4        6.07        5.51      8.39 o
  -3 -10   4       33.17       18.50      8.63 o
  -2 -10   4      144.33      164.79     14.53 o
  -1 -10   4       96.35      107.91     14.97 o
   0 -10   4       48.64       52.69      7.64 o
   1 -10   4       19.03       11.15      7.88 o
   2 -10   4      109.24       98.97     10.52 o
   3 -10   4      279.70      318.13     15.49 o
  -8  -9   4       29.83        6.87      7.64 o
  -7  -9   4       33.99       46.03     15.21 o
  -6  -9   4        3.81       -0.28     10.59 o
  -4  -9   4       76.15       80.97     17.38 o
  -3  -9   4       36.35       36.97     15.67 o
  -2  -9   4      157.70      160.21      9.83 o
  -1  -9   4       67.83       68.55      6.09 o
   0  -9   4      765.64      782.63     14.81 o
   1  -9   4       35.95       37.04      5.90 o
   2  -9   4       79.14       92.52     10.53 o
   3  -9   4       76.43       72.85     10.85 o
   4  -9   4      135.73      130.72     11.32 o
   5  -9   4       68.46       73.98     10.28 o
  -9  -8   4        3.02        0.27      5.61 o
  -8  -8   4       24.64       24.59      5.75 o
  -7  -8   4      448.67      451.74     16.24 o
  -6  -8   4        2.34        3.48      6.56 o
  -5  -8   4      376.07      415.22     17.84 o
  -4  -8   4      495.61      497.18     18.96 o
  -3  -8   4      593.44      553.41     29.65 o
  -2  -8   4        4.18        3.56     11.27 o
  -1  -8   4       64.74       80.64      7.13 o
   0  -8   4      584.70      558.87     12.21 o
   1  -8   4      102.52      108.59     10.13 o
   2  -8   4       54.64       56.78      8.20 o
   3  -8   4        6.16        5.27      5.21 o
   4  -8   4      504.80      495.11     26.27 o
   5  -8   4       76.20       72.02     14.76 o
   6  -8   4      129.40      137.75     11.30 o
   7  -8   4      128.44      133.41     11.54 o
 -10  -7   4      465.46      508.07     10.48 o
  -9  -7   4       35.29       35.66      5.03 o
  -8  -7   4      179.69      167.22      9.36 o
  -7  -7   4       47.85       48.21      5.00 o
  -6  -7   4      344.09      348.47     13.61 o
  -5  -7   4        3.17        1.50      4.36 o
  -4  -7   4       82.57       94.78     14.03 o
  -3  -7   4       57.69       56.59     10.63 o
  -2  -7   4      454.21      466.93     26.54 o
  -1  -7   4      355.81      347.79     14.47 o
   0  -7   4       11.03       -0.58      4.15 o
   1  -7   4      657.82      650.60     12.04 o
   2  -7   4      270.07      246.43      7.75 o
   3  -7   4      331.87      375.03     11.02 o
   4  -7   4      224.59      222.36      9.82 o
   5  -7   4        2.38       -0.20      5.11 o
   6  -7   4      188.34      165.90      8.75 o
   7  -7   4      217.81      231.83     44.14 o
   8  -7   4       34.88       38.79      9.06 o
 -11  -6   4        4.28        0.54      5.94 o
 -10  -6   4      184.61      182.70      7.28 o
  -9  -6   4      422.66      393.88     10.61 o
  -8  -6   4       26.52       20.79      4.49 o
  -7  -6   4       46.90       54.36      4.84 o
  -6  -6   4      790.66      790.82     13.53 o
  -5  -6   4      158.98      171.05      6.73 o
  -4  -6   4      457.33      440.80      9.94 o
  -3  -6   4      698.07      700.63     12.50 o
  -2  -6   4     1629.13     1615.04     27.95 o
  -1  -6   4      732.53      719.07     19.87 o
   0  -6   4      185.12      192.71     20.36 o
   1  -6   4     1262.05     1226.63     17.63 o
   2  -6   4       38.25       44.43      7.11 o
   3  -6   4      707.14      770.30     13.72 o
   4  -6   4      115.23      122.34      6.54 o
   5  -6   4      132.19      143.42      9.82 o
   6  -6   4      160.91      164.43     10.38 o
   7  -6   4      471.51      465.85     13.38 o
   8  -6   4      113.29      137.61      8.50 o
   9  -6   4      108.49      119.76     11.13 o
 -11  -5   4      290.30      295.78     10.82 o
 -10  -5   4        1.95       -3.05      3.80 o
  -9  -5   4      522.71      533.83     10.90 o
  -8  -5   4       84.71       82.47      5.51 o
  -7  -5   4      275.86      254.53      7.68 o
  -6  -5   4        0.09        2.19      3.36 o
  -5  -5   4      734.55      714.00     11.73 o
  -4  -5   4      302.06      286.42      8.80 o
  -3  -5   4      149.42      160.35      7.22 o
  -2  -5   4      322.25      310.03      7.33 o
  -1  -5   4      175.71      176.01      5.70 o
   0  -5   4      518.22      522.69     16.36 o
   1  -5   4     1181.45     1211.18     18.71 o
   2  -5   4       12.28       15.94      2.62 o
   3  -5   4      800.69      752.59     11.89 o
   4  -5   4     1290.49     1228.24     20.49 o
   5  -5   4      226.18      239.69      8.61 o
   6  -5   4       11.24        9.03      3.94 o
   7  -5   4      280.68      261.63      9.93 o
   8  -5   4        0.53       -1.43      4.66 o
   9  -5   4      232.03      195.80      8.61 o
  10  -5   4        3.29       -1.95      5.88 o
 -12  -4   4      916.51      886.78     18.92 o
 -11  -4   4      103.62      119.67      7.40 o
 -10  -4   4       43.21       44.07      4.97 o
  -9  -4   4      209.61      193.04      5.90 o
  -8  -4   4      136.26      166.70      7.27 o
  -7  -4   4      234.56      229.21      7.63 o
  -6  -4   4      815.49      841.75     13.26 o
  -5  -4   4      344.93      326.34      7.29 o
  -4  -4   4       46.38       50.30      3.02 o
  -3  -4   4     1481.49     1487.05     14.56 o
  -2  -4   4      746.76      760.65      9.70 o
  -1  -4   4     1275.54     1313.31     17.28 o
   0  -4   4     1692.54     1707.57     17.99 o
   1  -4   4     1887.52     1824.65     21.20 o
   2  -4   4      235.67      234.98      4.66 o
   3  -4   4      685.76      679.04      8.95 o
   4  -4   4      836.23      790.50     11.68 o
   5  -4   4       14.14       13.39      3.16 o
   6  -4   4      402.97      385.84      9.14 o
   7  -4   4      493.56      429.56     10.13 o
   8  -4   4      126.77      140.06      6.66 o
   9  -4   4      108.74      106.46      6.94 o
  10  -4   4      306.65      326.42      9.11 o
  11  -4   4       46.74       55.67      6.96 o
 -12  -3   4        0.13       -3.00      4.90 o
 -11  -3   4      312.27      300.16      8.33 o
 -10  -3   4      150.52      154.66      6.15 o
  -9  -3   4     1134.01     1195.43     15.20 o
  -8  -3   4      146.63      131.29      4.44 o
  -7  -3   4        1.93       -0.70      2.73 o
  -6  -3   4     2155.45     2113.62     25.86 o
  -5  -3   4       55.18       55.21      2.30 o
  -4  -3   4      470.18      456.35      6.66 o
  -3  -3   4     3426.16     3467.26     34.53 o
  -2  -3   4     1363.56     1368.41     16.89 o
  -1  -3   4      583.89      625.91      8.39 o
   0  -3   4       88.35       80.05      2.81 o
   1  -3   4      290.65      263.58      4.67 o
   2  -3   4      112.49      119.54      4.01 o
   3  -3   4     2209.66     2082.87     19.37 o
   4  -3   4       20.69       26.07      2.97 o
   5  -3   4      279.89      266.71      8.86 o
   6  -3   4     1001.12      972.87     14.29 o
   7  -3   4      974.95      942.69     14.68 o
   8  -3   4      533.18      490.48      9.72 o
   9  -3   4       12.61       11.68      3.07 o
  10  -3   4      407.84      406.21     12.60 o
  11  -3   4        0.34        3.55      3.83 o
  12  -3   4      129.72      135.62     11.29 o
 -12  -2   4      177.95      194.56      8.60 o
 -11  -2   4      144.48      152.35      8.53 o
 -10  -2   4      119.28      117.00      5.72 o
  -9  -2   4     1693.59     1604.19     19.40 o
  -8  -2   4        4.73        4.07      2.41 o
  -7  -2   4      945.88      966.49     12.29 o
  -6  -2   4      317.57      315.96      6.96 o
  -5  -2   4     1134.13     1122.56     10.81 o
  -4  -2   4      283.87      261.01      5.33 o
  -3  -2   4     1195.99     1246.49     13.38 o
  -2  -2   4      499.46      446.00      8.24 o
  -1  -2   4       60.65       50.73      2.37 o
   0  -2   4     2591.71     2576.57     26.69 o
   1  -2   4       70.80      107.68      3.00 o
   2  -2   4      934.17      929.45     11.56 o
   3  -2   4     1819.80     1731.90     17.57 o
   4  -2   4     1182.12     1196.97     11.89 o
   5  -2   4      823.98      797.09     10.63 o
   6  -2   4      140.57      144.63      5.97 o
   7  -2   4      486.23      475.36      6.46 o
   8  -2   4        0.00       -0.46      2.32 o
   9  -2   4      173.34      182.53      5.47 o
  10  -2   4        4.43        2.71      3.60 o
  11  -2   4       97.83       96.05      5.66 o
  12  -2   4       81.04       79.58      5.23 o
 -13  -1   4       23.65       10.67      6.69 o
 -12  -1   4      229.50      244.56      9.07 o
 -11  -1   4       57.18       60.01      5.71 o
 -10  -1   4       66.76       64.28      5.42 o
  -9  -1   4      278.16      246.48      6.61 o
  -8  -1   4      388.11      412.77      7.69 o
  -7  -1   4      100.72       87.40      2.94 o
  -6  -1   4      556.66      537.89      7.53 o
  -5  -1   4     1645.80     1651.36     15.87 o
  -4  -1   4        1.07        4.08      1.13 o
  -3  -1   4     4223.96     4148.85     46.03 o
  -2  -1   4      596.98      640.43     10.12 o
  -1  -1   4      802.82      780.95     18.63 o
   0  -1   4     4071.13     4400.84     64.15 o
   1  -1   4     1068.92      986.46     18.93 o
   2  -1   4     1436.62     1524.36     18.51 o
   3  -1   4        5.11       11.60      1.75 o
   4  -1   4     3258.87     3210.17     26.17 o
   5  -1   4       68.29       72.50      2.48 o
   6  -1   4      708.10      698.17      7.69 o
   7  -1   4      436.32      411.70      5.89 o
   8  -1   4      240.78      225.02      6.43 o
   9  -1   4      719.81      700.62     10.03 o
  10  -1   4       91.30       90.82      4.65 o
  11  -1   4      269.65      279.51      8.66 o
  12  -1   4        0.83        1.69      4.10 o
  13  -1   4      247.76      254.73     10.78 o
 -13   0   4      205.47      208.49      9.13 o
 -12   0   4        6.79        6.57      4.94 o
 -11   0   4      425.41      414.28     10.55 o
 -10   0   4       59.91       55.88      5.05 o
  -9   0   4      181.61      169.31      6.41 o
  -8   0   4      359.24      360.18      6.80 o
  -7   0   4        2.30        2.84      2.11 o
  -6   0   4     1061.44     1034.50      9.75 o
  -5   0   4      249.33      287.70      5.23 o
  -4   0   4      385.48      337.05      4.29 o
  -3   0   4      537.14      515.43     10.08 o
  -2   0   4     3772.42     3798.01     55.53 o
  -1   0   4      752.43      753.64     14.34 o
   0   0   4      216.38      230.37     14.69 o
   1   0   4      988.50      862.47     11.55 o
   2   0   4     1110.75     1260.92     14.65 o
   3   0   4     1771.42     1771.25     16.19 o
   4   0   4      197.43      184.58      2.98 o
   5   0   4     1144.85     1184.97      9.88 o
   6   0   4     1936.35     1825.19     14.62 o
   7   0   4     1006.37     1009.68      9.80 o
   8   0   4       53.51       58.67      2.73 o
   9   0   4      164.62      149.36      4.09 o
  10   0   4      397.61      403.24      7.84 o
  11   0   4        0.58       -4.41      4.08 o
  12   0   4       15.21       10.68      4.35 o
  13   0   4      164.17      172.07      9.59 o
 -12   1   4        9.11       16.67      5.60 o
 -11   1   4      528.08      535.49     12.03 o
 -10   1   4       10.07       19.15      4.36 o
  -9   1   4      822.98      781.96     13.31 o
  -8   1   4        4.29        8.37      2.79 o
  -7   1   4      226.05      194.09      6.59 o
  -6   1   4     1077.34     1082.91     12.01 o
  -5   1   4     3067.93     3064.56     24.97 o
  -4   1   4      573.75      572.47      6.45 o
  -3   1   4      355.27      352.01      4.48 o
  -2   1   4     4195.81     3950.60     39.61 o
  -1   1   4       79.37       85.20      3.13 o
   0   1   4     1994.52     2044.12     30.66 o
   1   1   4     2219.54     2367.22     35.48 o
   2   1   4     2951.59     2960.19     28.43 o
   3   1   4     1384.42     1382.97     14.28 o
   4   1   4     1759.41     1935.74     16.66 o
   5   1   4      844.32      853.37      7.79 o
   6   1   4       21.43       25.91      1.68 o
   7   1   4     3177.66     3219.12     23.09 o
   8   1   4      111.48      112.24      3.67 o
   9   1   4      451.85      410.23      6.83 o
  10   1   4       79.39       99.43      3.95 o
  11   1   4      238.67      239.45      7.11 o
  12   1   4      117.71      119.77      6.45 o
  13   1   4       15.81       21.83      6.29 o
 -12   2   4      233.66      246.51      9.20 o
 -11   2   4       49.01       63.66      5.94 o
 -10   2   4      170.74      169.76      7.30 o
  -9   2   4      514.93      521.81     12.65 o
  -8   2   4     1146.89     1086.99     14.49 o
  -7   2   4      689.99      662.10      9.75 o
  -6   2   4       80.66       72.85      4.47 o
  -5   2   4     1050.95      992.35     11.16 o
  -4   2   4       15.32       28.51      1.64 o
  -3   2   4     5068.08     5246.00     48.96 o
  -2   2   4      335.93      324.61      6.79 o
  -1   2   4     1395.46     1439.21     21.41 o
   0   2   4     2423.99     2315.02     32.95 o
   1   2   4     1773.90     1883.03     27.04 o
   2   2   4      273.17      253.91      4.87 o
   3   2   4      681.90      816.74      8.12 o
   4   2   4     5407.63     5582.79     43.73 o
   5   2   4      382.19      421.41      4.96 o
   6   2   4      727.48      745.10      7.59 o
   7   2   4     1079.32     1056.29      9.96 o
   8   2   4      842.17      802.46      8.42 o
   9   2   4      614.17      533.66      7.03 o
  10   2   4       58.85       64.44      3.99 o
  11   2   4      614.36      604.31      9.94 o
  12   2   4        3.64        7.84      4.80 o
  13   2   4      213.34      235.05     10.51 o
 -12   3   4      216.58      204.89      9.07 o
 -11   3   4      394.69      377.58     10.35 o
 -10   3   4      125.00      136.06      6.67 o
  -9   3   4        0.64        2.40      3.81 o
  -8   3   4      838.35      807.79     11.05 o
  -7   3   4       15.40       21.17      2.69 o
  -6   3   4      249.92      208.56      5.15 o
  -5   3   4       76.23       86.38      3.11 o
  -4   3   4      396.63      390.58      6.71 o
  -3   3   4     1799.94     1746.24     18.10 o
  -2   3   4        9.84       10.82      1.86 o
  -1   3   4     3139.87     3189.96     38.29 o
   0   3   4        2.33        5.26      1.17 o
   1   3   4     5620.52     5884.02     61.78 o
   2   3   4      700.05      691.61      9.24 o
   3   3   4      125.85      235.99      4.08 o
   4   3   4        8.41       24.55      1.59 o
   5   3   4      623.05      599.98      6.73 o
   6   3   4      712.99      688.85      7.10 o
   7   3   4       23.30       37.74      4.91 o
   8   3   4      280.82      287.12      4.69 o
   9   3   4      425.27      411.43      6.90 o
  10   3   4      415.65      417.73      7.27 o
  11   3   4      109.13      106.35      5.78 o
  12   3   4        2.53        9.53      6.03 o
  13   3   4      310.27      314.48     10.44 o
 -12   4   4       67.49       44.40     12.53 o
 -11   4   4      137.55      144.35      9.37 o
 -10   4   4       19.60       20.42      4.93 o
  -9   4   4      735.62      721.11     11.72 o
  -8   4   4       31.28       35.72      5.49 o
  -7   4   4      424.94      400.79      7.69 o
  -6   4   4      458.89      449.69      6.52 o
  -5   4   4     1574.20     1475.88     14.80 o
  -4   4   4      351.25      367.15      5.27 o
  -3   4   4      203.30      226.75      4.44 o
  -2   4   4     3857.91     3902.00     45.57 o
  -1   4   4      369.37      432.88     17.68 o
   0   4   4     1030.50     1050.67     13.81 o
   1   4   4     4645.16     4936.90     46.82 o
   2   4   4     3374.12     3518.14     31.61 o
   3   4   4      166.34      147.67      2.94 o
   4   4   4      120.82      153.69      3.02 o
   5   4   4     2327.75     2332.04     20.75 o
   6   4   4       52.48       36.67      1.93 o
   7   4   4      712.25      687.93      7.49 o
   8   4   4       43.24       45.11      3.64 o
   9   4   4      119.99      123.00      6.71 o
  10   4   4      666.93      621.58     11.40 o
  11   4   4      127.41      128.73      6.22 o
  12   4   4       47.21       46.98      5.23 o
  13   4   4        3.09       -1.65      5.13 o
 -11   5   4        1.83        6.84      8.46 o
 -10   5   4       76.30       72.18      6.94 o
  -9   5   4      314.94      297.42     14.35 o
  -8   5   4       54.87       67.04      4.41 o
  -7   5   4      698.13      682.09      8.72 o
  -6   5   4       53.46       66.95      3.16 o
  -5   5   4     2108.73     2082.21     18.78 o
  -4   5   4       79.92       82.26      2.86 o
  -3   5   4       74.51       54.10      2.68 o
  -2   5   4       47.34       58.62      2.48 o
  -1   5   4      433.46      388.60      6.14 o
   0   5   4     1480.66     1529.32     13.76 o
   1   5   4       41.56       39.44      2.24 o
   2   5   4     1172.19     1187.34     10.58 o
   3   5   4     1536.36     1638.04     14.07 o
   4   5   4     3224.65     3254.59     27.85 o
   5   5   4      148.39      145.41      4.05 o
   6   5   4       51.91       57.59      2.31 o
   7   5   4     1638.10     1598.85     16.36 o
   8   5   4     2432.25     2514.92     24.14 o
   9   5   4       39.81       47.63      4.33 o
  10   5   4       35.03       46.35      3.94 o
  11   5   4      374.05      391.35     11.84 o
  12   5   4       39.85       34.33      5.08 o
  13   5   4      114.66      130.07      6.98 o
 -11   6   4      173.92      209.30     18.60 o
 -10   6   4       34.57       42.19      5.50 o
  -9   6   4       31.22       28.19      3.66 o
  -8   6   4      854.45      873.95     10.15 o
  -7   6   4        1.19       -3.36      2.22 o
  -6   6   4       74.96       78.21      3.05 o
  -5   6   4     1227.43     1188.85     10.99 o
  -4   6   4     1208.32     1175.59     10.70 o
  -3   6   4     1602.83     1594.67     12.56 o
  -2   6   4      617.55      658.28      6.98 o
  -1   6   4      829.37      858.33      7.19 o
   0   6   4       90.08       97.16      2.15 o
   1   6   4     2028.26     1998.56     16.54 o
   2   6   4       13.72       11.08      1.32 o
   3   6   4       77.94       85.90      3.26 o
   4   6   4     1128.98     1168.00     11.06 o
   5   6   4      481.61      465.14      5.58 o
   6   6   4       80.86       63.43      2.49 o
   7   6   4      152.62      166.86      3.78 o
   8   6   4      582.38      640.95     11.09 o
   9   6   4      441.93      439.17      7.33 o
  10   6   4      740.82      698.98     13.50 o
  11   6   4       51.76       54.18      5.13 o
  12   6   4       77.03       72.15      5.86 o
  13   6   4       89.82      112.56      6.93 o
 -10   7   4        0.78        1.57      4.07 o
  -9   7   4      136.84      147.80      5.99 o
  -8   7   4      134.79      126.43      6.60 o
  -7   7   4       47.91       37.37      3.66 o
  -6   7   4      664.80      639.36      8.51 o
  -5   7   4       99.29      109.29      3.54 o
  -4   7   4      320.84      336.76      5.12 o
  -3   7   4     3529.34     3499.91     24.25 o
  -2   7   4     2094.97     2008.95     13.66 o
  -1   7   4        6.37        7.70      1.23 o
   0   7   4      469.79      490.22      4.89 o
   1   7   4     2194.96     2178.02     17.57 o
   2   7   4      283.18      317.18      4.90 o
   3   7   4       22.26       26.41      1.81 o
   4   7   4      168.72      192.92      3.84 o
   5   7   4     1441.31     1448.49     12.17 o
   6   7   4      527.57      503.44      6.87 o
   7   7   4      563.66      577.44      7.15 o
   8   7   4       10.83        9.62      2.98 o
   9   7   4      105.99      118.21      6.44 o
  10   7   4      662.85      682.80     12.45 o
  11   7   4      269.02      245.94      8.22 o
  12   7   4       66.88       60.76      5.94 o
  13   7   4        5.46       -0.51      6.06 o
  -9   8   4      433.55      416.14     11.76 o
  -8   8   4       31.90       35.40      4.33 o
  -7   8   4      270.49      265.39      6.53 o
  -6   8   4       12.58        8.64      3.15 o
  -5   8   4      410.99      405.88      6.80 o
  -4   8   4        3.63        3.45      2.44 o
  -3   8   4      152.80      146.45      3.02 o
  -2   8   4       35.51       39.71      1.92 o
  -1   8   4      112.92      116.04      2.69 o
   0   8   4     1293.90     1217.29     17.68 o
   1   8   4      122.86      124.52      2.86 o
   2   8   4      658.26      665.29      6.81 o
   3   8   4      225.02      204.78      3.63 o
   4   8   4      738.72      797.55      8.93 o
   5   8   4       91.87       94.98      3.19 o
   6   8   4      592.70      609.06      7.78 o
   7   8   4       31.46       31.05      3.83 o
   8   8   4       68.26       80.70      4.85 o
   9   8   4       12.71       16.36      4.57 o
  10   8   4      487.91      491.27     19.38 o
  11   8   4       20.20       25.54      5.58 o
  12   8   4       61.99       66.40      6.82 o
  13   8   4        3.26        2.95      5.80 o
  -9   9   4      128.89      136.33      8.26 o
  -8   9   4      171.04      191.64      8.77 o
  -7   9   4       20.38       23.64      3.97 o
  -6   9   4      147.03      141.34      5.15 o
  -5   9   4      786.80      757.51     10.59 o
  -4   9   4      472.88      487.38      7.53 o
  -3   9   4      688.41      695.20     12.26 o
  -2   9   4       40.16       41.39      2.71 o
  -1   9   4     1182.95     1160.46     12.38 o
   0   9   4      108.29      108.08      3.06 o
   1   9   4      379.11      391.24      5.85 o
   2   9   4      509.53      465.88      7.29 o
   3   9   4      132.74      145.73      3.59 o
   4   9   4      941.58      940.58      9.72 o
   5   9   4      162.56      173.16      4.36 o
   6   9   4      214.28      216.83      6.55 o
   7   9   4       69.88       72.27      4.64 o
   8   9   4      399.10      378.02      8.84 o
   9   9   4        3.20       10.28      4.10 o
  10   9   4       25.50       25.08      6.00 o
  11   9   4       78.27       74.74      6.52 o
  12   9   4       97.00       82.39      6.87 o
  -8  10   4       82.91       93.51      8.59 o
  -7  10   4        0.87       -4.32      6.05 o
  -6  10   4      265.56      258.62      9.44 o
  -5  10   4       16.25        7.40      5.04 o
  -4  10   4      617.75      610.75     11.03 o
  -3  10   4      277.45      281.69      6.28 o
  -2  10   4      147.84      168.98      7.54 o
  -1  10   4       21.57       26.48      2.54 o
   0  10   4        9.24       11.37      2.33 o
   1  10   4      326.18      325.83      5.88 o
   2  10   4       17.63       11.93      2.37 o
   3  10   4      197.21      191.96      5.28 o
   4  10   4      673.76      611.15      9.06 o
   5  10   4      981.56      979.23     12.17 o
   6  10   4      348.73      343.74      7.90 o
   7  10   4       12.10       10.02      3.90 o
   8  10   4      371.86      352.57      8.80 o
   9  10   4       47.50       52.85      5.02 o
  10  10   4       89.60      104.97      6.03 o
  11  10   4        2.00       11.43      5.39 o
  -6  11   4        1.43       -7.55      6.16 o
  -5  11   4       43.23       52.90     10.85 o
  -4  11   4      207.18      224.23      9.45 o
  -3  11   4        2.90        1.11      4.90 o
  -2  11   4      609.90      563.19     12.36 o
  -1  11   4      216.69      227.19      6.47 o
   0  11   4      557.24      571.30      9.72 o
   1  11   4      122.71      137.19      5.86 o
   2  11   4      672.65      658.64     10.37 o
   3  11   4        3.46        4.65      2.58 o
   4  11   4       91.21      110.65      4.47 o
   5  11   4      376.11      408.59      8.11 o
   6  11   4        0.69       -6.42      3.31 o
   7  11   4       84.71       96.99      5.62 o
   8  11   4        6.52       10.16      4.24 o
   9  11   4       18.49       19.97      4.62 o
  10  11   4      171.43      169.14      7.28 o
  11  11   4      241.84      236.92     17.14 o
  -5  12   4      297.20      295.47     12.03 o
  -4  12   4       35.58       33.45      6.29 o
  -3  12   4       71.72       72.55      9.32 o
  -2  12   4      345.53      343.23     12.74 o
  -1  12   4      210.37      253.00      8.83 o
   0  12   4      202.30      223.62      7.33 o
   1  12   4        5.20        4.11      3.80 o
   2  12   4       96.45       98.05      9.65 o
   3  12   4        0.41       -1.23      3.51 o
   4  12   4      230.47      222.96     11.91 o
   5  12   4        7.21        0.50      3.48 o
   6  12   4       36.67       47.80      4.42 o
   7  12   4      250.36      257.37      9.17 o
   8  12   4      443.17      449.59     10.18 o
   9  12   4       31.91       32.93      8.09 o
  -3  13   4       10.62       -4.35      7.51 o
  -2  13   4       15.42       15.02      7.68 o
  -1  13   4       35.72       31.94      6.03 o
   0  13   4        5.62        5.04      4.89 o
   1  13   4      156.26      188.47     10.44 o
   2  13   4        2.80       -3.27      4.16 o
   3  13   4       61.61       61.02      4.99 o
   4  13   4       27.57       35.25      6.01 o
   5  13   4      193.07      204.62      7.01 o
   6  13   4        5.56        5.13      3.94 o
   7  13   4       80.10       81.22      8.97 o
   8  13   4       59.71       59.73      8.83 o
   0  14   4      118.82      155.44     21.48 o
   1  14   4      103.06      104.95      6.43 o
   2  14   4      236.41      268.06      9.06 o
   3  14   4       25.72       33.63      5.07 o
   4  14   4        2.14        1.67      6.47 o
   5  14   4      294.17      282.44     23.30 o
  -1 -10   5       97.77       99.63     11.99 o
   0 -10   5      132.94      120.97     12.15 o
   0  -9   5      333.97      336.93     16.46 o
   1  -9   5       11.88       10.41      5.64 o
   2  -9   5      179.35      194.09     13.32 o
   3  -9   5      159.81      162.19     11.69 o
   4  -9   5       33.97       32.27     16.66 o
  -8  -8   5        4.59       13.78      9.48 o
  -7  -8   5      138.91      150.48     13.30 o
  -6  -8   5      242.64      234.02     26.42 o
  -5  -8   5        9.01       -2.80     14.03 o
  -4  -8   5       22.37       35.01     15.39 o
  -3  -8   5      375.66      358.75     26.82 o
  -2  -8   5       44.62       41.76     13.83 o
  -1  -8   5      325.88      358.47     26.58 o
   0  -8   5        1.83       -7.24      7.83 o
   1  -8   5      200.64      213.68     13.47 o
   2  -8   5      184.44      195.15      8.17 o
   3  -8   5      190.19      229.48      9.00 o
   4  -8   5        5.84        5.95      5.81 o
   5  -8   5      134.95      139.22     11.49 o
   6  -8   5      297.61      313.26     20.16 o
  -9  -7   5       61.92       80.50      8.42 o
  -8  -7   5       29.67       26.78      5.30 o
  -7  -7   5       31.41       35.65      8.81 o
  -6  -7   5      489.27      510.32     19.31 o
  -5  -7   5        3.01       -6.04      5.38 o
  -4  -7   5      517.13      560.68     16.05 o
  -3  -7   5        2.07       -2.28     10.55 o
  -2  -7   5       49.04       44.40     13.15 o
  -1  -7   5      540.74      576.53     25.66 o
   0  -7   5      179.79      196.30     18.28 o
   1  -7   5      255.18      245.55     14.60 o
   2  -7   5       10.28       14.45      4.23 o
   3  -7   5     1175.06     1139.61     18.87 o
   4  -7   5        1.68       -3.41      5.03 o
   5  -7   5      385.06      408.59     15.25 o
   6  -7   5       63.93       54.88      7.20 o
   7  -7   5       30.66       30.02      8.79 o
 -10  -6   5       22.55       29.64      6.27 o
  -9  -6   5      222.64      228.22      9.57 o
  -8  -6   5       35.67       34.04      5.05 o
  -7  -6   5      710.72      716.67     14.74 o
  -6  -6   5       19.01       28.27      4.20 o
  -5  -6   5       17.86       19.39      4.96 o
  -4  -6   5      756.88      783.27     23.23 o
  -3  -6   5      508.76      533.77     12.96 o
  -2  -6   5      191.97      196.93     10.76 o
  -1  -6   5      551.15      577.49     16.16 o
   0  -6   5      565.39      555.81     27.61 o
   1  -6   5       22.55       14.36     12.71 o
   2  -6   5      517.23      484.22     12.82 o
   3  -6   5      751.50      693.08     15.55 o
   4  -6   5      163.24      181.43      7.94 o
   5  -6   5      389.02      378.41     19.24 o
   6  -6   5      109.44       97.95      9.46 o
   7  -6   5      201.19      206.13      9.91 o
   8  -6   5       67.74       73.11     14.97 o
 -11  -5   5       90.75       89.85      7.82 o
 -10  -5   5      330.47      304.71     13.04 o
  -9  -5   5       15.84        7.65      4.68 o
  -8  -5   5       12.42       17.39      4.20 o
  -7  -5   5      795.98      764.24     18.63 o
  -6  -5   5       75.99       76.67      5.03 o
  -5  -5   5      364.12      355.66      8.05 o
  -4  -5   5        2.59        3.83      2.70 o
  -3  -5   5     2605.75     2593.46     32.45 o
  -2  -5   5       17.80       15.99      3.96 o
  -1  -5   5     1404.71     1417.24     28.17 o
   0  -5   5        9.50        7.80      4.85 o
   1  -5   5       78.93       71.22      6.89 o
   2  -5   5      510.72      508.66     17.34 o
   3  -5   5       10.46        5.07      4.14 o
   4  -5   5      174.82      176.09      6.73 o
   5  -5   5      163.32      175.74      8.13 o
   6  -5   5     1400.81     1454.78     24.99 o
   7  -5   5      143.38      134.15      7.93 o
   8  -5   5       62.08       45.05      6.56 o
   9  -5   5      123.92      122.80      9.13 o
 -11  -4   5       20.30       18.35      5.35 o
 -10  -4   5      147.96      142.18     11.67 o
  -9  -4   5       98.52      107.85      8.95 o
  -8  -4   5      101.90       91.17      6.12 o
  -7  -4   5       65.72       55.70      4.92 o
  -6  -4   5      683.96      642.85     11.42 o
  -5  -4   5       12.70       10.37      2.95 o
  -4  -4   5      232.75      225.77      6.01 o
  -3  -4   5     1840.63     1824.41     22.21 o
  -2  -4   5        7.16        9.02      2.10 o
  -1  -4   5     1709.69     1712.01     18.24 o
   0  -4   5       39.97       38.01      4.26 o
   1  -4   5     1388.28     1339.95     21.85 o
   2  -4   5      142.17      161.13      6.97 o
   3  -4   5      327.27      308.24      7.57 o
   4  -4   5      231.95      243.52      5.75 o
   5  -4   5       88.82       70.98      4.56 o
   6  -4   5     1129.92     1137.99     17.77 o
   7  -4   5        7.32       11.29      4.25 o
   8  -4   5      333.28      369.25     10.35 o
   9  -4   5       21.37       22.26      5.32 o
  10  -4   5      250.57      241.88     11.32 o
 -12  -3   5      350.94      394.13     13.69 o
 -11  -3   5      263.41      265.17      9.17 o
 -10  -3   5       99.05       95.69      5.97 o
  -9  -3   5      834.45      798.83     14.03 o
  -8  -3   5       74.67       84.87      4.97 o
  -7  -3   5      380.70      373.06      8.32 o
  -6  -3   5      288.57      274.64      7.78 o
  -5  -3   5       62.48       73.06      3.90 o
  -4  -3   5      251.42      250.33      5.96 o
  -3  -3   5      851.78      819.86      9.61 o
  -2  -3   5      235.15      217.97      3.76 o
  -1  -3   5      253.73      281.82      5.09 o
   0  -3   5     3516.35     3538.36     33.79 o
   1  -3   5        8.94       10.77      2.19 o
   2  -3   5      656.97      663.50     11.44 o
   3  -3   5      863.41      863.80     11.63 o
   4  -3   5     2063.07     1994.23     20.44 o
   5  -3   5       25.83       33.86      3.04 o
   6  -3   5       59.81       52.36      4.05 o
   7  -3   5      257.57      254.58      7.85 o
   8  -3   5      145.83      165.70      7.32 o
   9  -3   5       95.93       91.91      7.39 o
  10  -3   5      142.43      142.85      6.94 o
  11  -3   5       10.45       12.22      7.98 o
 -12  -2   5      202.90      250.10      9.42 o
 -11  -2   5       87.24       79.07      5.72 o
 -10  -2   5       16.74        6.22      5.38 o
  -9  -2   5      864.30      873.50     12.91 o
  -8  -2   5       46.21       46.04      4.29 o
  -7  -2   5      513.39      473.99     10.46 o
  -6  -2   5       10.71       11.45      2.44 o
  -5  -2   5      342.47      345.37      5.65 o
  -4  -2   5        7.52        8.23      1.50 o
  -3  -2   5     4254.75     4310.52     40.64 o
  -2  -2   5      160.91      147.40      7.08 o
  -1  -2   5      149.37      138.10      6.56 o
   0  -2   5     1548.12     1535.60     17.17 o
   1  -2   5       33.97       38.70      2.25 o
   2  -2   5     1996.62     2082.93     22.92 o
   3  -2   5      764.16      765.85      9.72 o
   4  -2   5     1366.20     1293.41     14.92 o
   5  -2   5       60.23       63.30      3.20 o
   6  -2   5     3438.23     3328.29     32.27 o
   7  -2   5       21.57       26.44      3.43 o
   8  -2   5       38.69       47.72      4.37 o
   9  -2   5      699.89      653.17     13.15 o
  10  -2   5      140.63      130.83      6.36 o
  11  -2   5       20.42       23.28      5.09 o
  12  -2   5      111.24      135.32      8.49 o
 -12  -1   5       42.47       39.13      6.16 o
 -11  -1   5       34.42       38.18      5.30 o
 -10  -1   5      202.30      226.87      7.11 o
  -9  -1   5      507.97      488.90      9.23 o
  -8  -1   5      436.56      425.64      7.95 o
  -7  -1   5      690.37      716.11     10.64 o
  -6  -1   5     2978.31     2944.45     30.03 o
  -5  -1   5       12.10       26.47      3.65 o
  -4  -1   5       68.40       75.38      3.37 o
  -3  -1   5     2636.50     2613.39     27.42 o
  -2  -1   5      274.77      250.64      5.04 o
  -1  -1   5      190.07      148.55      6.99 o
   0  -1   5       62.50       57.44      3.29 o
   1  -1   5     1115.11     1041.56     15.75 o
   2  -1   5      632.85      683.68     11.34 o
   3  -1   5      386.86      366.79      5.54 o
   4  -1   5      122.74      129.29      2.90 o
   5  -1   5       27.83       27.77      2.30 o
   6  -1   5     3118.14     2974.55     28.92 o
   7  -1   5       79.03       87.86      4.21 o
   8  -1   5      198.21      188.25      5.77 o
   9  -1   5       67.53       69.90      5.21 o
  10  -1   5      399.21      411.27      7.91 o
  11  -1   5       96.37       96.82      4.81 o
  12  -1   5        4.54       -0.89      5.56 o
 -12   0   5       74.99       83.04      6.90 o
 -11   0   5       86.21       83.09      6.32 o
 -10   0   5      225.44      208.10     11.73 o
  -9   0   5      696.45      694.94     12.77 o
  -8   0   5      276.99      273.38      6.48 o
  -7   0   5      105.19      110.94      3.71 o
  -6   0   5     1148.70     1084.35     13.38 o
  -5   0   5       15.31       20.86      1.83 o
  -4   0   5     1925.40     1896.55     18.38 o
  -3   0   5        3.09        8.06      2.33 o
  -2   0   5      662.43      681.38     16.71 o
  -1   0   5      673.46      641.72     11.40 o
   0   0   5     8682.93     9310.07     95.99 o
   1   0   5       69.42       63.05      3.20 o
   2   0   5       58.48       58.16      2.71 o
   3   0   5     1984.64     1921.94     19.22 o
   4   0   5       71.98       83.66      2.28 o
   5   0   5       41.28       51.71      2.05 o
   6   0   5      348.64      352.77      5.65 o
   7   0   5      537.04      516.39      7.43 o
   8   0   5       99.27      101.75      3.36 o
   9   0   5      361.57      343.17      7.03 o
  10   0   5      316.77      294.99      6.50 o
  11   0   5       10.25        8.38      3.58 o
  12   0   5      160.95      186.87      6.45 o
  13   0   5       81.12       82.70      7.80 o
 -12   1   5      219.08      196.12      8.75 o
 -11   1   5        5.38        6.53      4.87 o
 -10   1   5        2.49        5.02      4.14 o
  -9   1   5      171.05      175.92      6.76 o
  -8   1   5      228.89      219.31      7.96 o
  -7   1   5      488.86      503.30     11.08 o
  -6   1   5       43.36       58.02      3.02 o
  -5   1   5      727.42      702.68      8.08 o
  -4   1   5      624.25      584.46      6.72 o
  -3   1   5      686.42      616.52      7.54 o
  -2   1   5      467.64      498.16      8.57 o
  -1   1   5      175.13      283.39      6.43 o
   0   1   5     4807.67     4910.02     60.99 o
   1   1   5      432.73      522.08      8.64 o
   2   1   5      994.46      934.57     12.92 o
   3   1   5      578.76      559.95      8.74 o
   4   1   5      658.33      590.69      6.76 o
   5   1   5      505.03      508.04      6.46 o
   6   1   5       62.45       62.44      2.66 o
   7   1   5      363.76      373.76      6.04 o
   8   1   5       10.98        9.62      2.14 o
   9   1   5      701.60      677.93      8.37 o
  10   1   5       25.58       20.69      3.17 o
  11   1   5       13.37        9.41      2.89 o
  12   1   5      346.69      351.73      8.63 o
  13   1   5      121.51      114.38     16.56 o
 -12   2   5      155.72      152.60      8.09 o
 -11   2   5        9.48       11.02      5.17 o
 -10   2   5      819.09      799.01     14.48 o
  -9   2   5       56.55       59.02      5.11 o
  -8   2   5      381.78      378.81      8.78 o
  -7   2   5      134.73      125.61      5.05 o
  -6   2   5     1359.11     1245.81     13.79 o
  -5   2   5      111.96      111.37      2.95 o
  -4   2   5       20.29       23.01      1.88 o
  -3   2   5     2958.68     3008.52     29.19 o
  -2   2   5      916.75     1063.12     12.27 o
  -1   2   5      106.66       74.37      3.10 o
   0   2   5       27.14       19.31      1.64 o
   1   2   5     3682.63     3746.91     50.69 o
   2   2   5     1023.38     1066.03     12.34 o
   3   2   5     1680.13     1831.12     16.89 o
   4   2   5     1729.21     1767.25     16.03 o
   5   2   5        0.78        2.73      1.59 o
   6   2   5      783.98      717.75      8.08 o
   7   2   5       97.14      106.70      3.07 o
   8   2   5       56.29       81.41      2.90 o
   9   2   5      418.90      445.20      6.91 o
  10   2   5      660.87      654.87      8.84 o
  11   2   5        7.63        3.30      3.40 o
  12   2   5        3.23        3.13      4.10 o
  13   2   5      160.27      183.86      9.45 o
 -12   3   5       15.96       15.03      5.80 o
 -11   3   5       10.11       14.51      5.16 o
 -10   3   5      280.76      267.75     11.40 o
  -9   3   5       75.36       87.46      6.40 o
  -8   3   5      475.74      453.23     11.06 o
  -7   3   5       44.93       49.98      3.31 o
  -6   3   5     2360.43     2353.83     23.19 o
  -5   3   5       10.99       13.82      2.24 o
  -4   3   5      388.50      297.49      5.36 o
  -3   3   5      994.42     1024.42     17.00 o
  -2   3   5     1659.46     1624.04     18.23 o
  -1   3   5     1659.50     1858.18     22.46 o
   0   3   5     1178.86     1200.11     21.88 o
   1   3   5      959.42      799.79     13.71 o
   2   3   5       40.82       42.15      2.15 o
   3   3   5     3771.09     4055.21     34.46 o
   4   3   5      289.10      363.50      7.18 o
   5   3   5      714.10      711.42      7.89 o
   6   3   5     1707.90     1733.48     16.13 o
   7   3   5      790.99      789.51      8.53 o
   8   3   5       78.07       81.52      3.63 o
   9   3   5        0.63        3.66      2.22 o
  10   3   5      850.04      845.60     14.78 o
  11   3   5       48.90       56.40      4.25 o
  12   3   5      328.28      304.27     10.97 o
  13   3   5       24.45       30.75      6.67 o
 -11   4   5       74.82       78.32      7.37 o
 -10   4   5        3.63        8.85      5.10 o
  -9   4   5      691.78      661.91     13.80 o
  -8   4   5        0.03        4.85      3.41 o
  -7   4   5      167.73      156.65      5.17 o
  -6   4   5      742.05      719.54     10.42 o
  -5   4   5     1252.72     1162.99     14.00 o
  -4   4   5      996.03      970.03     11.88 o
  -3   4   5      277.47      323.75      5.67 o
  -2   4   5      462.37      422.57      7.45 o
  -1   4   5      349.14      452.01      7.48 o
   0   4   5     3485.69     3667.91     48.37 o
   1   4   5       11.82       15.82      1.29 o
   2   4   5      810.63      833.69      8.85 o
   3   4   5     2682.37     2712.45     22.95 o
   4   4   5     1123.21     1081.45     11.39 o
   5   4   5      459.51      488.40      6.32 o
   6   4   5      112.07      143.81      3.58 o
   7   4   5     1394.34     1368.97     12.88 o
   8   4   5        4.66        2.86      2.39 o
   9   4   5      353.45      363.59      8.07 o
  10   4   5       33.74       35.51      3.43 o
  11   4   5      105.01      108.27      4.65 o
  12   4   5      386.16      410.48     11.14 o
  13   4   5      102.90       94.53      7.13 o
 -11   5   5       11.31       10.86      6.83 o
 -10   5   5      165.92      172.86      8.64 o
  -9   5   5       63.52       66.18      5.40 o
  -8   5   5      182.12      190.40      6.84 o
  -7   5   5      137.14      130.73      5.14 o
  -6   5   5      314.01      313.01      6.77 o
  -5   5   5      802.76      774.59     10.80 o
  -4   5   5      146.62      156.70      4.13 o
  -3   5   5     2560.42     2505.04     23.82 o
  -2   5   5       51.17       56.72      2.98 o
  -1   5   5      248.98      244.31      3.94 o
   0   5   5     1662.60     1619.76     15.47 o
   1   5   5       34.29       71.12      2.36 o
   2   5   5       94.90       76.84      2.32 o
   3   5   5       38.96       49.62      2.21 o
   4   5   5     1440.87     1400.30     12.33 o
   5   5   5      183.86      161.14      3.88 o
   6   5   5      809.24      806.95      8.02 o
   7   5   5       13.39       10.63      2.08 o
   8   5   5       43.48       50.39      2.62 o
   9   5   5      224.83      237.06      7.56 o
  10   5   5      139.21      147.57      4.91 o
  11   5   5        5.85        5.81      2.70 o
  12   5   5      207.97      235.72      8.27 o
  13   5   5      152.30      146.41      8.20 o
 -11   6   5      128.86      145.81     10.05 o
 -10   6   5      226.76      249.65     10.38 o
  -9   6   5       89.04       88.51      5.55 o
  -8   6   5      302.32      301.93     11.42 o
  -7   6   5       51.32       55.99      4.20 o
  -6   6   5     1553.91     1503.27     15.00 o
  -5   6   5       29.61       34.78      2.52 o
  -4   6   5      221.66      200.19      4.21 o
  -3   6   5      950.43      956.66      9.46 o
  -2   6   5     1123.93     1087.35     10.74 o
  -1   6   5      861.79      867.60      8.90 o
   0   6   5       13.57       15.93      1.52 o
   1   6   5     2843.19     2892.08     20.97 o
   2   6   5      674.31      754.15      7.02 o
   3   6   5     2566.36     2620.47     20.23 o
   4   6   5      892.49      867.28     10.44 o
   5   6   5      222.24      239.12      3.92 o
   6   6   5      888.77      933.89      9.60 o
   7   6   5       36.82       29.88      2.25 o
   8   6   5      766.08      779.18     14.24 o
   9   6   5      211.81      205.21      5.36 o
  10   6   5      306.87      334.67      8.79 o
  11   6   5      286.48      282.01      8.60 o
  12   6   5      101.48      115.80      6.80 o
  13   6   5       79.76       81.45      6.51 o
 -10   7   5        3.60        8.69      6.29 o
  -9   7   5      152.41      159.71      7.03 o
  -8   7   5        2.89        0.47      2.80 o
  -7   7   5      170.43      176.51      4.82 o
  -6   7   5      272.73      280.06      5.33 o
  -5   7   5      292.20      283.99      5.35 o
  -4   7   5      111.88      103.47      3.15 o
  -3   7   5      363.15      379.74      5.69 o
  -2   7   5     2702.45     2641.12     20.54 o
  -1   7   5       43.70       39.28      2.03 o
   0   7   5      851.86      842.69      7.39 o
   1   7   5       98.17      112.33      2.43 o
   2   7   5      110.63       83.22      2.18 o
   3   7   5     1980.95     1979.84     14.70 o
   4   7   5      599.86      611.03      6.39 o
   5   7   5       37.54       31.69      2.10 o
   6   7   5       91.26       85.86      3.04 o
   7   7   5     1576.54     1611.15     16.88 o
   8   7   5        6.22        6.16      2.72 o
   9   7   5       29.39       27.88      3.09 o
  10   7   5      798.44      758.72     16.27 o
  11   7   5      768.44      775.39     14.08 o
  12   7   5      303.92      322.56      9.59 o
  13   7   5        8.70        4.44      5.29 o
  -9   8   5      233.04      253.50      9.01 o
  -8   8   5      239.81      259.97      6.70 o
  -7   8   5      114.12      122.31      4.91 o
  -6   8   5        4.98        0.40      3.05 o
  -5   8   5     1393.97     1392.14     14.31 o
  -4   8   5       41.50       42.59      3.35 o
  -3   8   5      365.98      367.21      5.26 o
  -2   8   5      606.25      582.66      6.58 o
  -1   8   5       82.42       81.38      2.51 o
   0   8   5      954.09      936.13      7.81 o
   1   8   5      629.71      639.74      6.00 o
   2   8   5      269.23      257.48      4.03 o
   3   8   5        1.10        4.37      1.68 o
   4   8   5     2157.85     2115.37     17.32 o
   5   8   5      121.17      131.10      3.83 o
   6   8   5     1459.74     1497.02     17.50 o
   7   8   5      610.90      589.25     16.65 o
   8   8   5       75.87       87.29      5.10 o
   9   8   5      100.53       94.39     11.53 o
  10   8   5      123.93      118.67      7.18 o
  11   8   5       28.04       15.53      5.32 o
  12   8   5      463.38      420.82     10.82 o
  13   8   5      376.60      390.66     10.91 o
  -9   9   5        1.40       -4.79      4.72 o
  -8   9   5      154.91      152.30      6.05 o
  -7   9   5       27.27       25.40      4.01 o
  -6   9   5      151.76      172.18      5.55 o
  -5   9   5      103.32      116.00      4.48 o
  -4   9   5       28.09       39.38      3.30 o
  -3   9   5      776.95      742.41     10.45 o
  -2   9   5      978.68      994.57     10.66 o
  -1   9   5       91.60       97.64      3.56 o
   0   9   5      627.26      605.20      7.04 o
   1   9   5     1716.37     1748.08     14.23 o
   2   9   5       20.90       19.49      2.12 o
   3   9   5      206.29      205.44      5.16 o
   4   9   5      875.94      874.38     13.65 o
   5   9   5        4.20        7.53      2.41 o
   6   9   5      476.04      459.60      7.31 o
   7   9   5        7.88       13.70      3.71 o
   8   9   5      226.83      250.41      9.06 o
   9   9   5       16.71        9.01      4.66 o
  10   9   5      862.30      797.68     19.08 o
  11   9   5      168.45      159.86     10.25 o
  12   9   5       13.90       12.75      6.02 o
  -8  10   5       15.65       14.09      5.94 o
  -7  10   5      106.88      118.65      6.15 o
  -6  10   5      270.17      269.67      6.94 o
  -5  10   5      220.71      234.09      6.77 o
  -4  10   5       44.23       49.29      4.06 o
  -3  10   5       14.80       10.66      2.76 o
  -2  10   5      693.70      708.81      9.45 o
  -1  10   5       36.37       30.46      2.96 o
   0  10   5       70.58       78.19      3.01 o
   1  10   5        4.72        4.44      2.23 o
   2  10   5       71.03       64.97      3.52 o
   3  10   5      306.45      317.10      6.37 o
   4  10   5       52.13       52.09      3.61 o
   5  10   5      156.79      169.97      7.10 o
   6  10   5        0.78        0.04      3.50 o
   7  10   5     1013.89     1038.44     15.83 o
   8  10   5        6.68        6.78      4.16 o
   9  10   5       11.10       16.53      5.29 o
  10  10   5      196.84      218.37      9.11 o
  11  10   5       65.41       64.75      6.73 o
  -6  11   5       68.71       57.15      7.39 o
  -5  11   5      282.62      286.51     14.45 o
  -4  11   5        2.92        0.34      5.05 o
  -3  11   5      207.88      225.25      8.72 o
  -2  11   5      346.16      331.55     11.69 o
  -1  11   5       70.41       73.63      4.12 o
   0  11   5      573.26      558.90      8.93 o
   1  11   5      144.93      150.07     11.00 o
   2  11   5      730.50      718.73     20.48 o
   3  11   5       23.13       19.78      3.48 o
   4  11   5      966.65     1009.90     13.71 o
   5  11   5        1.85        0.79      3.82 o
   6  11   5      128.09      133.25      6.20 o
   7  11   5      231.91      230.36      7.74 o
   8  11   5        0.52       -2.40      4.33 o
   9  11   5       42.89       50.74      5.87 o
  10  11   5        9.79        6.93      5.59 o
  11  11   5      112.66      115.78      9.32 o
  -5  12   5       32.16       36.37      6.52 o
  -4  12   5        1.02        3.68      5.86 o
  -3  12   5      237.95      243.41      9.78 o
  -2  12   5       73.26       67.63      6.49 o
  -1  12   5      121.32      117.36      7.39 o
   0  12   5       28.16       17.09      5.50 o
   1  12   5      347.28      380.45     13.91 o
   2  12   5       24.00       19.24      3.64 o
   3  12   5      105.94       96.23      5.15 o
   4  12   5      318.87      328.90      8.52 o
   5  12   5        0.94       -1.09      3.53 o
   6  12   5       60.92       59.64      6.82 o
   7  12   5        1.21        4.06      4.46 o
   8  12   5       91.54       96.82      6.16 o
   9  12   5        4.39        9.13      5.55 o
  10  12   5       45.44       68.68      7.61 o
  -3  13   5        0.46       -1.67      7.53 o
  -2  13   5      102.92      100.27     10.35 o
  -1  13   5       70.39       83.42     17.49 o
   0  13   5        3.38        2.91      6.64 o
   1  13   5      235.21      197.96      9.26 o
   2  13   5      110.16      133.49      6.84 o
   3  13   5      152.29      181.19      7.34 o
   4  13   5        1.24        1.28      4.21 o
   5  13   5       77.75       85.45      5.21 o
   6  13   5       37.02       38.30      5.30 o
   7  13   5      258.53      273.16     11.46 o
   8  13   5       26.34       20.97      5.72 o
   0  14   5       18.92        7.92      8.29 o
   1  14   5       25.92       22.09     10.99 o
   2  14   5      103.26      110.77      8.43 o
   3  14   5       92.80       77.09      7.80 o
   4  14   5       37.71       27.26      5.86 o
   5  14   5        6.06       -6.76      4.94 o
   1  -9   6        0.72        0.75      8.13 o
  -6  -8   6       99.11      120.29     18.38 o
  -1  -8   6      631.37      607.28     34.01 o
   0  -8   6       57.56       30.65     13.55 o
   1  -8   6      172.65      198.74     20.94 o
   2  -8   6       44.75       29.31     16.29 o
   3  -8   6      103.27      108.07      9.33 o
   4  -8   6       58.41       48.30      9.38 o
  -8  -7   6      163.68      162.91     14.24 o
  -7  -7   6        7.51       10.19     14.93 o
  -6  -7   6       17.46       14.02      8.54 o
  -5  -7   6       52.85       28.84      8.69 o
  -4  -7   6      461.50      496.89     47.78 o
  -3  -7   6       43.36       48.76     15.35 o
  -2  -7   6      140.84      139.43     19.06 o
  -1  -7   6       91.22       77.89     14.95 o
   0  -7   6       80.89      103.64     11.75 o
   1  -7   6      459.44      511.17     20.89 o
   2  -7   6       15.62       -0.88      8.81 o
   3  -7   6       98.85      112.92      6.79 o
   4  -7   6       26.28       15.73      5.72 o
   5  -7   6      241.11      236.35     11.56 o
   6  -7   6        9.28       -0.20      8.19 o
  -9  -6   6       26.47       24.31      6.00 o
  -8  -6   6       50.63       46.35      5.90 o
  -7  -6   6      299.68      285.88      8.79 o
  -6  -6   6      476.23      516.06     12.16 o
  -5  -6   6      103.36      123.41      8.98 o
  -4  -6   6      250.17      227.47     10.63 o
  -3  -6   6      170.95      203.32     20.42 o
  -2  -6   6      281.86      248.79     13.24 o
  -1  -6   6      364.06      400.01     16.15 o
   0  -6   6      462.56      474.74     18.13 o
   1  -6   6       28.73       13.53      8.15 o
   2  -6   6      552.58      553.71     20.65 o
   3  -6   6      102.45      123.13     11.32 o
   4  -6   6      136.36      147.18      9.61 o
   5  -6   6       77.33       80.54      6.90 o
   6  -6   6      240.83      279.13     10.79 o
   7  -6   6        5.36        3.69      7.62 o
 -10  -5   6      135.54      147.66     10.38 o
  -9  -5   6        0.66        4.96      4.99 o
  -8  -5   6      212.44      217.01      7.97 o
  -7  -5   6      428.61      409.74      9.98 o
  -6  -5   6      226.37      228.79      7.65 o
  -5  -5   6      293.75      304.39      8.60 o
  -4  -5   6      155.60      168.63      5.83 o
  -3  -5   6        8.89        5.99      4.15 o
  -2  -5   6       31.41       29.05      4.82 o
  -1  -5   6     1122.47     1109.24     35.23 o
   0  -5   6       64.74       57.16      6.51 o
   1  -5   6      227.97      221.11     10.10 o
   2  -5   6      693.29      693.14     17.52 o
   3  -5   6      775.50      739.07     22.67 o
   4  -5   6      538.27      523.43     11.03 o
   5  -5   6        1.75       -2.67      4.40 o
   6  -5   6      373.88      348.98     11.16 o
   7  -5   6        1.08       -3.88      5.58 o
   8  -5   6      411.68      397.37     15.97 o
   9  -5   6        1.70        2.90      8.24 o
 -10  -4   6       75.70       66.55      7.58 o
  -9  -4   6       18.54       18.82      5.36 o
  -8  -4   6      372.39      374.55      9.80 o
  -7  -4   6       79.49       75.75      5.21 o
  -6  -4   6      266.80      266.63      9.21 o
  -5  -4   6       36.24       39.83      3.73 o
  -4  -4   6     2040.25     1958.42     26.17 o
  -3  -4   6      189.19      194.15      5.50 o
  -2  -4   6       67.42       82.78      3.77 o
  -1  -4   6      407.51      426.45      8.26 o
   0  -4   6      445.97      435.63     11.61 o
   1  -4   6      554.63      492.26     12.09 o
   2  -4   6      527.84      467.53     13.53 o
   3  -4   6      379.18      386.94     12.40 o
   4  -4   6      349.69      337.14      7.79 o
   5  -4   6      700.79      697.36     12.83 o
   6  -4   6        7.37        6.16      4.07 o
   7  -4   6      119.22      129.34      6.72 o
   8  -4   6      231.60      221.25     14.80 o
   9  -4   6      165.16      151.91      9.56 o
  10  -4   6       86.20      103.19     12.35 o
 -11  -3   6      200.56      194.54      9.61 o
 -10  -3   6      518.06      537.02     13.89 o
  -9  -3   6       26.19       28.90      5.30 o
  -8  -3   6      123.86      128.78      6.86 o
  -7  -3   6      665.96      681.83     13.39 o
  -6  -3   6       25.60       23.66      3.58 o
  -5  -3   6      138.01      120.17      4.85 o
  -4  -3   6     2785.26     2700.79     30.53 o
  -3  -3   6      118.83      126.10      4.53 o
  -2  -3   6     1291.82     1254.97     11.93 o
  -1  -3   6      192.72      177.36      4.28 o
   0  -3   6     1017.07      989.86     11.90 o
   1  -3   6        1.89       -2.21      2.85 o
   2  -3   6     1656.83     1643.14     22.12 o
   3  -3   6      441.89      418.85      9.36 o
   4  -3   6       47.84       55.51      3.25 o
   5  -3   6     1288.00     1219.83     19.21 o
   6  -3   6       31.83       28.98      4.20 o
   7  -3   6      208.26      222.71      7.08 o
   8  -3   6       30.51       25.35      5.06 o
   9  -3   6      675.33      694.26     14.37 o
  10  -3   6       45.19       35.55      7.35 o
 -11  -2   6      102.83       98.08      6.11 o
 -10  -2   6      629.21      613.49     17.10 o
  -9  -2   6        1.37       -2.15      3.79 o
  -8  -2   6       40.31       37.49      4.14 o
  -7  -2   6       25.10       27.96      3.54 o
  -6  -2   6      169.29      165.93      5.57 o
  -5  -2   6      459.36      473.52     10.90 o
  -4  -2   6      310.18      305.61      5.01 o
  -3  -2   6      131.72      122.54      2.94 o
  -2  -2   6       89.04       91.93      3.28 o
  -1  -2   6     1429.66     1457.21     16.87 o
   0  -2   6      531.10      550.42      7.31 o
   1  -2   6       99.32       81.38      3.04 o
   2  -2   6     1749.45     1691.90     19.93 o
   3  -2   6      100.51      105.85      7.83 o
   4  -2   6      923.85      889.08     12.35 o
   5  -2   6      550.49      518.89     13.59 o
   6  -2   6       13.37       13.82      3.10 o
   7  -2   6      258.84      256.12      8.82 o
   8  -2   6       65.30       57.45      4.72 o
   9  -2   6      230.47      251.56      9.43 o
  10  -2   6       38.06       30.17      6.37 o
  11  -2   6      180.48      185.88     10.44 o
 -11  -1   6       48.04       46.65      5.66 o
 -10  -1   6      319.60      299.44      8.18 o
  -9  -1   6      266.26      286.10     10.26 o
  -8  -1   6     1270.11     1251.92     18.06 o
  -7  -1   6      795.27      796.23     12.77 o
  -6  -1   6     1311.95     1312.95     15.72 o
  -5  -1   6      295.59      290.21      5.58 o
  -4  -1   6     1821.35     1750.18     19.95 o
  -3  -1   6        8.31        7.26      2.02 o
  -2  -1   6       92.22       94.35      3.58 o
  -1  -1   6     2728.53     2640.21     54.39 o
   0  -1   6      223.25      207.83      6.16 o
   1  -1   6      480.39      496.00      9.88 o
   2  -1   6       39.86       42.56      3.46 o
   3  -1   6     4584.41     4510.49     42.49 o
   4  -1   6        3.40        2.99      2.05 o
   5  -1   6      943.85      957.89     11.49 o
   6  -1   6       24.54       29.57      3.14 o
   7  -1   6      902.54      880.04     13.19 o
   8  -1   6       65.96       58.95      4.49 o
   9  -1   6        3.63        6.20      3.93 o
  10  -1   6      135.05      132.90      7.19 o
  11  -1   6      228.30      235.00      9.41 o
  12  -1   6      172.35      191.04      9.18 o
 -12   0   6       82.91       88.06      7.05 o
 -11   0   6      113.00      123.54      9.58 o
 -10   0   6       15.45       14.97      4.65 o
  -9   0   6       51.04       48.57      4.27 o
  -8   0   6      255.43      243.24      7.38 o
  -7   0   6      134.96      139.96      5.44 o
  -6   0   6      879.78      887.70     11.81 o
  -5   0   6      442.91      448.99      8.81 o
  -4   0   6     2500.81     2523.21     23.93 o
  -3   0   6      374.41      388.97      8.70 o
  -2   0   6      518.15      514.08     13.80 o
  -1   0   6        8.53        3.89      2.15 o
   0   0   6     1437.68     1480.91     19.82 o
   1   0   6      124.86      141.31      4.13 o
   2   0   6      683.80      662.12      9.23 o
   3   0   6     1145.99     1151.12     14.00 o
   4   0   6      214.08      223.81      3.74 o
   5   0   6     4682.74     4641.04     42.30 o
   6   0   6        0.45        1.38      2.08 o
   7   0   6      901.34      873.03     12.25 o
   8   0   6      530.37      505.67      9.14 o
   9   0   6      873.36      865.50     17.44 o
  10   0   6       29.30       24.57      4.25 o
  11   0   6        3.16        0.59      4.29 o
  12   0   6      311.68      298.78     10.35 o
 -12   1   6      125.39      148.73      8.37 o
 -11   1   6        1.63        4.89      4.90 o
 -10   1   6      554.84      544.26     12.05 o
  -9   1   6       21.57       20.27      4.40 o
  -8   1   6       35.34       46.39      6.74 o
  -7   1   6      862.35      806.84     12.80 o
  -6   1   6      711.40      717.00     10.23 o
  -5   1   6      463.64      460.16      6.50 o
  -4   1   6      583.47      611.29      7.75 o
  -3   1   6     4878.41     4668.87     48.72 o
  -2   1   6        7.84        8.98      2.03 o
  -1   1   6      653.96      652.47     13.97 o
   0   1   6      978.16      915.63     12.26 o
   1   1   6      151.88      158.94      3.97 o
   2   1   6      248.93      208.89      4.57 o
   3   1   6       47.58       43.23      2.33 o
   4   1   6      579.33      537.08      6.45 o
   5   1   6     1560.70     1566.45     15.19 o
   6   1   6      859.31      845.27     10.56 o
   7   1   6       54.02       52.04      3.18 o
   8   1   6      157.25      161.10      6.26 o
   9   1   6      751.79      725.68     11.05 o
  10   1   6      120.50      113.03      4.32 o
  11   1   6      165.47      173.45      5.65 o
  12   1   6        1.98        8.00      4.06 o
 -12   2   6       28.14       30.02      6.25 o
 -11   2   6       67.32       72.92      6.62 o
 -10   2   6      849.81      804.91     17.75 o
  -9   2   6      163.38      171.62      6.96 o
  -8   2   6      156.01      143.59      6.11 o
  -7   2   6       47.85       41.75      3.94 o
  -6   2   6      771.40      743.52     11.66 o
  -5   2   6      398.06      386.48      6.19 o
  -4   2   6      118.05      131.29      5.05 o
  -3   2   6      417.94      410.45      5.95 o
  -2   2   6       55.13       67.17      2.45 o
  -1   2   6     6523.59     6708.35     81.40 o
   0   2   6      269.78      246.55      5.77 o
   1   2   6      392.71      432.81     10.86 o
   2   2   6      421.40      393.29      7.22 o
   3   2   6     5489.48     5545.81     58.79 o
   4   2   6      680.43      772.72      9.38 o
   5   2   6       85.65       90.02      3.04 o
   6   2   6     1010.69     1009.15     11.58 o
   7   2   6      141.62      140.47      4.83 o
   8   2   6      688.80      632.04      7.62 o
   9   2   6       68.07       63.37      3.25 o
  10   2   6      240.08      235.89      5.41 o
  11   2   6       43.74       53.13      4.57 o
  12   2   6      350.69      351.91      9.96 o
  13   2   6        2.60       -1.08      5.08 o
 -11   3   6       14.66        3.53      5.27 o
 -10   3   6       53.93       47.23      5.70 o
  -9   3   6      519.59      498.14     11.03 o
  -8   3   6        7.55       12.04      3.84 o
  -7   3   6      227.98      207.70      6.32 o
  -6   3   6       59.59       61.35      3.45 o
  -5   3   6      291.46      275.25      6.16 o
  -4   3   6     1025.65     1041.76     11.94 o
  -3   3   6      300.06      256.98      5.13 o
  -2   3   6     1157.59     1016.68     11.63 o
  -1   3   6      900.30      827.90      9.51 o
   0   3   6      811.29      717.10      9.92 o
   1   3   6      183.19      174.71      4.61 o
   2   3   6       63.13       44.15      2.46 o
   3   3   6     1611.82     1541.17     15.05 o
   4   3   6        0.76        1.09      1.67 o
   5   3   6     1218.97     1157.74     12.58 o
   6   3   6       62.88       74.62      3.29 o
   7   3   6       86.17       90.46      2.92 o
   8   3   6      755.88      742.75      8.52 o
   9   3   6      103.76      113.51      3.79 o
  10   3   6       35.20       33.93      3.16 o
  11   3   6        8.71        4.63      3.48 o
  12   3   6      336.25      325.19      8.39 o
  13   3   6      199.41      200.35      9.88 o
 -11   4   6       45.14       44.14      6.60 o
 -10   4   6      279.95      273.75     10.08 o
  -9   4   6       60.21       54.80      5.87 o
  -8   4   6       44.49       35.18      4.28 o
  -7   4   6     1913.84     1750.26     33.11 o
  -6   4   6      645.24      629.63      9.78 o
  -5   4   6      412.90      378.81      6.92 o
  -4   4   6      161.40      153.29      4.29 o
  -3   4   6     2813.11     2730.61     27.38 o
  -2   4   6        7.77        7.03      1.83 o
  -1   4   6      234.63      240.85      4.57 o
   0   4   6     3444.87     3626.43     37.78 o
   1   4   6      949.32     1039.96     11.86 o
   2   4   6     1202.69     1158.48     10.35 o
   3   4   6       12.66       14.64      1.80 o
   4   4   6      890.60      846.85      9.80 o
   5   4   6      274.57      252.19      4.23 o
   6   4   6     2472.02     2534.77     24.06 o
   7   4   6      186.71      209.79      4.20 o
   8   4   6       60.09       53.64      2.81 o
   9   4   6      458.63      466.26      6.71 o
  10   4   6      168.04      168.65      5.22 o
  11   4   6       68.48       84.36      4.83 o
  12   4   6      152.13      152.08      5.97 o
  13   4   6      312.32      316.76     11.92 o
 -11   5   6       11.26       12.62      7.29 o
 -10   5   6      345.27      363.47     11.66 o
  -9   5   6       17.35       10.32      5.13 o
  -8   5   6      159.55      178.65      7.26 o
  -7   5   6      483.33      471.84      9.76 o
  -6   5   6      117.24      125.95      4.81 o
  -5   5   6      203.83      193.70      5.35 o
  -4   5   6      308.23      296.11      5.71 o
  -3   5   6      923.97      954.04     12.01 o
  -2   5   6       38.54       35.19      2.72 o
  -1   5   6      850.98      749.44     10.46 o
   0   5   6       17.65       24.45      1.91 o
   1   5   6      638.84      612.04      6.93 o
   2   5   6     2678.42     2889.55     25.99 o
   3   5   6     2101.87     2064.09     18.29 o
   4   5   6       48.96       40.68      2.11 o
   5   5   6       21.39       22.82      2.03 o
   6   5   6     1708.36     1660.57     16.03 o
   7   5   6      100.54      113.15      3.61 o
   8   5   6      460.53      409.70      6.25 o
   9   5   6      406.88      397.47     10.38 o
  10   5   6      233.12      221.86      6.98 o
  11   5   6       69.89       78.68      4.45 o
  12   5   6        1.97        2.83      4.25 o
  13   5   6        6.47        5.49      5.63 o
 -10   6   6      204.24      211.99      9.68 o
  -9   6   6      252.63      256.82      8.62 o
  -8   6   6       72.30       77.16      7.21 o
  -7   6   6        3.61       -1.67      3.72 o
  -6   6   6      577.57      561.50     10.55 o
  -5   6   6       68.25       67.38      3.95 o
  -4   6   6      543.22      516.33      8.01 o
  -3   6   6        5.04        4.77      2.50 o
  -2   6   6      771.92      713.66      9.24 o
  -1   6   6      344.76      352.59      5.60 o
   0   6   6     1299.74     1364.30     12.48 o
   1   6   6      167.07      166.02      3.04 o
   2   6   6      727.43      820.42      7.82 o
   3   6   6     1124.04     1118.28      9.96 o
   4   6   6       89.15       83.11      2.66 o
   5   6   6      565.13      558.05      7.32 o
   6   6   6      187.14      170.94      4.73 o
   7   6   6      369.19      389.89      5.60 o
   8   6   6      155.53      150.08      4.02 o
   9   6   6      177.98      183.96      5.93 o
  10   6   6       99.14      109.37      4.67 o
  11   6   6       42.27       47.87      4.09 o
  12   6   6      228.10      218.46      9.10 o
  13   6   6       40.66       30.33      6.21 o
 -10   7   6      108.00      122.86      8.60 o
  -9   7   6       60.27       57.21      5.50 o
  -8   7   6        4.24        4.00      3.68 o
  -7   7   6      430.16      418.77      8.26 o
  -6   7   6        2.75        4.36      3.22 o
  -5   7   6       64.49       78.37      3.87 o
  -4   7   6     1170.59     1158.76     14.25 o
  -3   7   6      654.21      680.84      7.71 o
  -2   7   6      170.86      166.29      3.61 o
  -1   7   6       10.71       10.07      1.75 o
   0   7   6     1057.91     1021.60      9.52 o
   1   7   6      395.93      408.18      5.20 o
   2   7   6       43.04       49.06      2.20 o
   3   7   6       68.36       55.76      2.36 o
   4   7   6       11.64       15.03      1.97 o
   5   7   6      210.86      225.76      4.33 o
   6   7   6      101.45       96.30      3.27 o
   7   7   6       36.31       38.87      3.21 o
   8   7   6        0.34       -1.42      2.71 o
   9   7   6      964.31      970.68     12.33 o
  10   7   6       73.77       75.64      5.29 o
  11   7   6        2.77        7.27      4.64 o
  12   7   6        5.63        6.77      5.26 o
  13   7   6       59.91       66.04      6.43 o
  -9   8   6        0.37        2.23      5.38 o
  -8   8   6      272.25      279.77      9.38 o
  -7   8   6      301.54      310.89      8.08 o
  -6   8   6      155.83      153.30      5.38 o
  -5   8   6       57.46       55.52      3.08 o
  -4   8   6       10.44       13.23      2.31 o
  -3   8   6      447.78      439.71      6.08 o
  -2   8   6       12.45       17.13      2.09 o
  -1   8   6      982.14      955.23      9.99 o
   0   8   6      234.93      223.80      3.97 o
   1   8   6     1563.09     1613.84     13.23 o
   2   8   6     1153.28     1108.65      9.90 o
   3   8   6      237.65      256.03      4.40 o
   4   8   6      264.97      297.42      4.95 o
   5   8   6       15.62       17.04      2.53 o
   6   8   6      563.09      549.33      8.96 o
   7   8   6       13.87       15.71      2.79 o
   8   8   6       10.52        8.28      3.03 o
   9   8   6      181.48      196.75      5.60 o
  10   8   6      124.35      148.59      6.99 o
  11   8   6      236.52      244.47      8.65 o
  12   8   6        0.25        2.05      5.05 o
  -8   9   6       82.98       89.30      8.22 o
  -7   9   6        6.89       -0.97      4.28 o
  -6   9   6      257.69      233.97      8.14 o
  -5   9   6      214.55      202.54      5.01 o
  -4   9   6      615.87      595.53      9.01 o
  -3   9   6       92.35       95.15      3.23 o
  -2   9   6       41.41       45.22      2.66 o
  -1   9   6      360.84      371.20      5.40 o
   0   9   6       41.66       37.20      2.40 o
   1   9   6     1504.61     1445.26     12.41 o
   2   9   6      126.59      112.88      3.39 o
   3   9   6     1005.00     1027.18     10.20 o
   4   9   6      105.08      120.23      4.61 o
   5   9   6       19.63       28.23      2.71 o
   6   9   6      269.92      293.79      6.66 o
   7   9   6      203.48      204.02      5.44 o
   8   9   6        4.07        2.54      2.59 o
   9   9   6       10.27        0.77      4.67 o
  10   9   6      402.54      410.87     11.62 o
  11   9   6      104.11      125.94     11.67 o
  12   9   6       32.79       34.21      6.71 o
  -7  10   6      189.13      203.01      6.35 o
  -6  10   6      363.26      355.55      9.40 o
  -5  10   6      300.73      300.80      7.14 o
  -4  10   6      700.35      671.03      9.54 o
  -3  10   6       16.88       25.13      3.19 o
  -2  10   6      113.07      136.11      4.41 o
  -1  10   6      125.82      120.05      4.24 o
   0  10   6       87.00       91.41      3.89 o
   1  10   6       14.71       12.16      2.69 o
   2  10   6        5.34        7.06      2.77 o
   3  10   6      981.24      918.35     11.77 o
   4  10   6      950.99      953.41     12.85 o
   5  10   6     1082.22     1065.57     13.94 o
   6  10   6       11.01        3.57      2.68 o
   7  10   6      440.76      421.57     10.95 o
   8  10   6        8.56        8.87      4.84 o
   9  10   6      175.12      167.41      8.01 o
  10  10   6        3.72        3.99      5.43 o
  11  10   6       44.94       38.26      7.48 o
  -6  11   6        0.93        4.03      4.27 o
  -5  11   6       15.15       14.45      4.29 o
  -4  11   6       48.16       51.04      4.76 o
  -3  11   6      328.47      342.49      7.46 o
  -2  11   6        0.78        1.78      3.17 o
  -1  11   6       84.02       84.67      4.10 o
   0  11   6      457.06      452.67      8.03 o
   1  11   6      790.25      799.66     11.14 o
   2  11   6       19.81       21.22      3.36 o
   3  11   6      288.41      281.17      6.49 o
   4  11   6      286.84      282.56     15.74 o
   5  11   6      284.35      258.42     10.79 o
   6  11   6       66.58       81.65      6.38 o
   7  11   6       19.30       23.08      5.44 o
   8  11   6       24.99       34.29      5.79 o
   9  11   6      316.65      324.00     10.90 o
  10  11   6      219.04      234.18     10.05 o
  11  11   6       10.09       15.42      6.24 o
  -5  12   6        8.99        4.40      5.90 o
  -4  12   6      114.48      121.48     13.27 o
  -3  12   6      473.18      462.06     12.19 o
  -2  12   6       73.81       79.79      6.09 o
  -1  12   6      212.51      228.92      8.15 o
   0  12   6        4.57        0.29      5.01 o
   1  12   6      147.25      157.43      8.07 o
   2  12   6       19.42       16.36      4.78 o
   3  12   6      149.97      139.87      6.96 o
   4  12   6      550.60      573.47     13.39 o
   5  12   6       11.05        6.28      5.06 o
   6  12   6      267.37      318.27     11.65 o
   7  12   6       38.56       29.46      6.24 o
   8  12   6        3.25        3.36      5.49 o
   9  12   6       94.26       83.62      7.29 o
  10  12   6      396.66      393.17     12.14 o
  -3  13   6        9.51        5.74      6.04 o
  -2  13   6       24.09       18.00      5.93 o
  -1  13   6       18.86       16.55      6.06 o
   0  13   6      215.62      248.77     11.08 o
   1  13   6      118.42      127.39      8.18 o
   2  13   6       93.92       88.80      7.46 o
   3  13   6      880.89      821.27     24.56 o
   4  13   6      281.70      319.76     11.69 o
   5  13   6      464.73      446.47     11.92 o
   6  13   6       38.98       30.11      6.10 o
   7  13   6      127.20      125.90      7.98 o
   8  13   6        0.50       -3.41      5.76 o
   0  14   6      270.69      294.41     14.24 o
   1  14   6        5.81       -4.08      6.41 o
   2  14   6        9.48        9.00      9.43 o
   3  14   6       44.70       39.31      8.19 o
   4  14   6      117.40      127.11     12.50 o
   5  14   6        2.31        0.58      5.93 o
   6  14   6        1.54        1.72      5.78 o
   1  -8   7      293.31      299.64     24.54 o
   2  -8   7       81.60       90.68     18.78 o
  -6  -7   7       79.62       74.13     16.38 o
  -5  -7   7      166.05      190.74     19.66 o
  -4  -7   7      155.13      138.79     16.86 o
  -2  -7   7      349.92      360.55     28.33 o
  -1  -7   7        0.49        5.75     13.99 o
   0  -7   7      138.04      160.58     23.52 o
   1  -7   7      145.87      144.13     17.02 o
   2  -7   7      440.35      492.85     21.59 o
   3  -7   7      131.31      139.79     20.58 o
   4  -7   7        9.22        0.58      8.85 o
  -8  -6   7      201.94      231.15     11.92 o
  -7  -6   7       84.87      106.93      7.53 o
  -6  -6   7       26.61       28.18      8.96 o
  -5  -6   7      775.96      775.39     20.48 o
  -4  -6   7       49.12       43.86      9.83 o
  -3  -6   7      136.29      146.88     11.94 o
  -2  -6   7      223.94      185.15     19.34 o
  -1  -6   7      489.18      538.23     30.37 o
   0  -6   7       24.15       16.19      8.45 o
   1  -6   7        5.20       -3.03      8.68 o
   2  -6   7      506.05      523.81     30.63 o
   3  -6   7       50.36       49.84     10.94 o
   4  -6   7      453.01      482.94     14.60 o
   5  -6   7        2.50        4.47      5.76 o
   6  -6   7       73.19       78.69     10.11 o
  -9  -5   7       41.23       20.42      5.68 o
  -8  -5   7      155.31      161.56      8.04 o
  -7  -5   7       80.30       96.11      7.15 o
  -6  -5   7       28.44       32.49      4.40 o
  -5  -5   7       99.20      113.71      9.09 o
  -4  -5   7      241.82      277.39     21.62 o
  -3  -5   7      263.42      258.46     13.84 o
  -2  -5   7       64.34       59.33      8.59 o
  -1  -5   7      399.49      415.94     16.86 o
   0  -5   7        9.47       18.02      5.92 o
   1  -5   7      372.13      412.84     13.78 o
   2  -5   7       16.13       24.43      6.71 o
   3  -5   7       18.05       14.64      6.46 o
   4  -5   7      540.14      558.70     21.46 o
   5  -5   7      180.04      179.52      8.35 o
   6  -5   7       47.91       60.83      6.58 o
   7  -5   7        3.35        7.56      9.53 o
   8  -5   7      155.61      156.96     12.22 o
  -9  -4   7       48.42       46.00      6.20 o
  -8  -4   7       22.35       13.04      4.55 o
  -7  -4   7     1170.72     1234.64     19.16 o
  -6  -4   7      141.55      136.61      6.08 o
  -5  -4   7      224.08      227.15      6.73 o
  -4  -4   7      503.84      508.51     10.49 o
  -3  -4   7      180.98      165.99      5.58 o
  -2  -4   7      925.31      990.68     24.28 o
  -1  -4   7      173.95      165.53      9.02 o
   0  -4   7      159.47      174.16     11.61 o
   1  -4   7      265.37      284.21     14.45 o
   2  -4   7      905.64      847.35     19.45 o
   3  -4   7      192.39      197.19     10.15 o
   4  -4   7       28.34       32.81      6.76 o
   5  -4   7      730.58      734.05     13.57 o
   6  -4   7       41.38       54.58      5.39 o
   7  -4   7      363.11      373.89     11.56 o
   8  -4   7       24.68       17.05      8.15 o
   9  -4   7      121.18      111.31     14.09 o
 -10  -3   7      171.80      188.35      9.19 o
  -9  -3   7      166.52      153.19      8.12 o
  -8  -3   7       14.61       20.30      4.98 o
  -7  -3   7      311.51      293.62      9.69 o
  -6  -3   7       16.97       18.71      3.70 o
  -5  -3   7      379.29      394.67      8.41 o
  -4  -3   7       60.70       59.41      3.63 o
  -3  -3   7      145.64      133.94      4.34 o
  -2  -3   7      697.00      716.80      9.23 o
  -1  -3   7      781.18      772.55     16.95 o
   0  -3   7       50.45       59.16      5.44 o
   1  -3   7       21.84       23.45      4.65 o
   2  -3   7     2594.94     2398.47     39.05 o
   3  -3   7       53.53       55.31      5.21 o
   4  -3   7      322.82      316.91      9.60 o
   5  -3   7      122.95      134.02      5.23 o
   6  -3   7      486.05      461.18      9.41 o
   7  -3   7      594.93      592.37     11.40 o
   8  -3   7       19.39       23.76      5.33 o
   9  -3   7      129.10      121.60     13.63 o
  10  -3   7        0.53       -4.88      6.90 o
 -10  -2   7       93.00       98.86      7.15 o
  -9  -2   7        0.17        0.02      4.97 o
  -8  -2   7      116.03      116.32      6.68 o
  -7  -2   7       14.30       16.92      3.71 o
  -6  -2   7       60.87       61.62      4.13 o
  -5  -2   7      614.78      595.80      9.30 o
  -4  -2   7     1845.85     1828.93     18.88 o
  -3  -2   7      425.05      417.64      6.87 o
  -2  -2   7       63.06       61.35      6.51 o
  -1  -2   7     2006.69     1921.09     20.01 o
   0  -2   7        0.14        2.57      1.76 o
   1  -2   7       93.66      115.32      4.66 o
   2  -2   7      222.78      241.52      7.18 o
   3  -2   7       35.86       44.82      4.50 o
   4  -2   7      291.53      289.81      8.92 o
   5  -2   7      289.46      270.44      6.47 o
   6  -2   7      135.70      129.48      5.23 o
   7  -2   7      166.09      160.20      6.10 o
   8  -2   7      733.37      751.89     13.10 o
   9  -2   7       13.21       11.25      5.56 o
  10  -2   7       43.17       44.16      7.80 o
 -11  -1   7      352.03      398.01     12.86 o
 -10  -1   7       11.61       15.94      5.05 o
  -9  -1   7       92.75       95.93      6.87 o
  -8  -1   7      502.03      469.35     10.28 o
  -7  -1   7     1235.59     1184.23     16.95 o
  -6  -1   7       52.49       50.08      3.72 o
  -5  -1   7      488.97      474.64      7.60 o
  -4  -1   7     1202.96     1227.98     16.91 o
  -3  -1   7      163.74      170.17      6.45 o
  -2  -1   7      484.77      470.46     17.20 o
  -1  -1   7      425.05      381.66     12.01 o
   0  -1   7      246.83      242.84      4.76 o
   1  -1   7      766.46      767.28      9.63 o
   2  -1   7     1026.82      961.34     14.16 o
   3  -1   7      393.68      395.56     11.07 o
   4  -1   7       31.47       45.75      4.20 o
   5  -1   7     2577.73     2519.50     28.31 o
   6  -1   7      336.74      335.27      7.40 o
   7  -1   7      236.39      239.56      6.86 o
   8  -1   7      387.76      382.86     13.77 o
   9  -1   7       25.44       21.86      4.62 o
  10  -1   7       38.86       41.44      5.54 o
  11  -1   7       14.69        8.39      7.73 o
 -11   0   7      310.61      317.91     10.40 o
 -10   0   7      227.01      251.47      8.81 o
  -9   0   7       34.91       44.08      5.08 o
  -8   0   7       11.05        8.39      3.82 o
  -7   0   7      609.81      584.46     10.80 o
  -6   0   7        5.76        6.36      2.89 o
  -5   0   7       13.70       16.10      2.30 o
  -4   0   7      686.83      699.02      9.50 o
  -3   0   7       89.29       89.75      5.27 o
  -2   0   7     1387.40     1455.48     21.01 o
  -1   0   7      478.59      433.05      8.00 o
   0   0   7      641.49      585.98      8.46 o
   1   0   7       83.68       81.75      4.05 o
   2   0   7     2099.90     2089.66     23.28 o
   3   0   7       57.04       58.47      3.84 o
   4   0   7      266.21      278.82      6.92 o
   5   0   7      170.63      175.16      5.96 o
   6   0   7        3.38        3.68      2.65 o
   7   0   7      359.41      388.85      8.17 o
   8   0   7       20.70       14.76      3.81 o
   9   0   7       12.41        9.80      4.06 o
  10   0   7       22.42       23.10      4.72 o
  11   0   7      283.42      288.30     14.77 o
  12   0   7        7.17       15.35      6.37 o
 -11   1   7       25.17       19.77      5.53 o
 -10   1   7      156.36      183.75     10.77 o
  -9   1   7        1.49       -0.10      4.13 o
  -8   1   7      585.05      578.95     11.41 o
  -7   1   7      140.80      152.69      5.89 o
  -6   1   7      717.59      660.96     11.06 o
  -5   1   7     2474.85     2448.41     31.03 o
  -4   1   7     2892.80     2832.75     28.05 o
  -3   1   7     1709.62     1672.54     19.63 o
  -2   1   7       14.36       30.16      2.50 o
  -1   1   7     1274.04     1221.96     14.16 o
   0   1   7        3.86        9.50      1.89 o
   1   1   7      368.89      375.05      7.40 o
   2   1   7     2214.23     2204.02     25.61 o
   3   1   7      329.92      312.34      5.69 o
   4   1   7      188.44      196.23      4.22 o
   5   1   7      916.59      904.58     10.84 o
   6   1   7     1407.83     1390.98     17.33 o
   7   1   7       27.25       37.41      3.63 o
   8   1   7     1000.58      980.91     14.54 o
   9   1   7       38.48       45.27      4.57 o
  10   1   7      156.96      161.21      6.68 o
  11   1   7      136.07      140.90      6.22 o
  12   1   7        9.39        4.38      5.97 o
 -11   2   7      131.93      139.71      7.98 o
 -10   2   7        2.35       -2.34      6.32 o
  -9   2   7       91.05       94.59      6.03 o
  -8   2   7      596.02      584.44     11.49 o
  -7   2   7        7.69        5.33      3.42 o
  -6   2   7       76.82       65.59      4.50 o
  -5   2   7      736.20      721.16     12.61 o
  -4   2   7      201.78      172.76      7.14 o
  -3   2   7      233.88      222.61      6.17 o
  -2   2   7      237.06      239.92      4.27 o
  -1   2   7      313.55      307.65      7.99 o
   0   2   7      805.61      790.86     11.04 o
   1   2   7     1339.82     1332.88     18.43 o
   2   2   7       10.68        7.75      2.71 o
   3   2   7     1666.60     1753.19     21.10 o
   4   2   7      913.99      959.68     11.16 o
   5   2   7     1575.04     1508.44     15.58 o
   6   2   7      323.29      301.87      5.64 o
   7   2   7       73.26       76.16      4.02 o
   8   2   7      647.09      653.97     10.18 o
   9   2   7       68.00       54.49      4.53 o
  10   2   7      133.05      143.86      7.71 o
  11   2   7      251.67      247.89      7.29 o
  12   2   7      296.83      274.47     11.24 o
 -11   3   7      356.58      330.50     11.54 o
 -10   3   7       42.77       42.87      8.77 o
  -9   3   7      118.72      123.14     10.55 o
  -8   3   7       13.44        8.31      4.48 o
  -7   3   7      624.29      610.44     12.68 o
  -6   3   7        1.67        3.11      2.84 o
  -5   3   7      134.23      117.99      4.56 o
  -4   3   7     1124.14     1058.45     12.12 o
  -3   3   7      755.22      760.56      9.63 o
  -2   3   7     1137.19     1138.05     13.37 o
  -1   3   7       44.22       50.44      2.40 o
   0   3   7     2870.83     2886.91     36.16 o
   1   3   7       44.89       50.15      3.03 o
   2   3   7      650.02      607.43      8.41 o
   3   3   7      266.66      254.94      5.98 o
   4   3   7      227.05      236.17      4.69 o
   5   3   7      292.81      303.39      5.39 o
   6   3   7      225.43      232.21      5.07 o
   7   3   7      153.66      135.57      4.30 o
   8   3   7       31.89       29.33      3.63 o
   9   3   7      679.85      677.21     10.67 o
  10   3   7       21.82       22.40      3.56 o
  11   3   7       90.89       85.52     10.66 o
  12   3   7      110.04      109.79      6.98 o
 -11   4   7       63.82       64.63      7.44 o
 -10   4   7      215.59      209.40      9.43 o
  -9   4   7       27.53       22.56      5.55 o
  -8   4   7      255.63      264.84      8.95 o
  -7   4   7     1123.43     1053.98     25.17 o
  -6   4   7      190.81      173.00      5.90 o
  -5   4   7      531.78      516.16      8.48 o
  -4   4   7        0.69        3.63      2.24 o
  -3   4   7      203.22      182.39      4.61 o
  -2   4   7     1300.95     1338.79     15.07 o
  -1   4   7      569.66      573.77      7.96 o
   0   4   7        4.96        4.43      1.87 o
   1   4   7       13.15       11.64      2.38 o
   2   4   7     2576.18     2551.39     26.38 o
   3   4   7     1357.40     1438.03     14.64 o
   4   4   7      365.61      418.50      6.34 o
   5   4   7      272.09      286.30      5.40 o
   6   4   7     2066.02     2014.58     20.43 o
   7   4   7        9.92        5.53      2.47 o
   8   4   7      185.71      203.36      4.28 o
   9   4   7      180.05      179.28      6.33 o
  10   4   7       11.70        7.30      2.80 o
  11   4   7      463.18      447.03      8.60 o
  12   4   7       43.83       44.92      4.82 o
  13   4   7        4.91        6.92      5.20 o
 -10   5   7      189.92      208.05     14.47 o
  -9   5   7      151.64      161.28     11.42 o
  -8   5   7       55.25       56.90      5.97 o
  -7   5   7        5.78        8.88      3.82 o
  -6   5   7      552.04      536.34     10.33 o
  -5   5   7      112.80      130.12      4.66 o
  -4   5   7     1198.72     1085.42     15.44 o
  -3   5   7       29.59       28.15      2.76 o
  -2   5   7       44.83       45.30      3.78 o
  -1   5   7      791.90      745.85     10.63 o
   0   5   7      479.24      434.72      7.48 o
   1   5   7     1720.25     1677.00     14.48 o
   2   5   7      126.34      109.20      2.83 o
   3   5   7      850.86      850.24      9.15 o
   4   5   7      327.54      300.64      4.97 o
   5   5   7      101.35       98.20      3.83 o
   6   5   7       96.96      102.44      3.87 o
   7   5   7      312.93      298.14      5.64 o
   8   5   7      464.42      492.17      7.39 o
   9   5   7      198.02      188.19      4.91 o
  10   5   7        4.82        7.67      3.31 o
  11   5   7      226.39      239.94      6.77 o
  12   5   7      351.25      346.54      8.15 o
  13   5   7       64.89       62.69      6.64 o
 -10   6   7       13.31        6.96      6.15 o
  -9   6   7      240.92      224.59      8.46 o
  -8   6   7       72.96       72.79      5.79 o
  -7   6   7     1181.04     1097.06     16.73 o
  -6   6   7       44.83       38.77      4.33 o
  -5   6   7       24.42       25.36      5.07 o
  -4   6   7     2811.92     2645.38     27.94 o
  -3   6   7      607.57      605.09     10.12 o
  -2   6   7      882.22      883.05     16.32 o
  -1   6   7      147.73      151.12      3.92 o
   0   6   7     1600.79     1546.36     14.63 o
   1   6   7      120.49      114.55      3.09 o
   2   6   7      679.21      635.17      7.24 o
   3   6   7     1473.18     1455.56     13.36 o
   4   6   7      429.54      464.55      6.10 o
   5   6   7     2111.30     2048.46     17.56 o
   6   6   7      141.87      132.49      3.46 o
   7   6   7      175.05      154.02      3.98 o
   8   6   7      177.22      191.82      6.06 o
   9   6   7      966.40      943.19     10.53 o
  10   6   7       79.26       83.61      4.39 o
  11   6   7       21.38       10.96      3.94 o
  12   6   7      221.19      234.27      8.01 o
  13   6   7        0.93        5.73      5.73 o
  -9   7   7      157.20      145.46      7.77 o
  -8   7   7        1.87       -1.22      4.68 o
  -7   7   7      405.97      430.78     10.19 o
  -6   7   7      161.42      155.34      6.68 o
  -5   7   7      262.17      294.40      8.59 o
  -4   7   7       25.50       29.28      3.16 o
  -3   7   7      108.08      122.73      4.19 o
  -2   7   7      381.89      399.67      8.02 o
  -1   7   7      689.73      665.40      8.74 o
   0   7   7      293.77      289.89      5.24 o
   1   7   7        9.84        8.50      1.95 o
   2   7   7     1478.41     1348.14     12.82 o
   3   7   7       81.93       86.67      2.73 o
   4   7   7      185.07      168.59      3.62 o
   5   7   7     1529.01     1474.57     13.76 o
   6   7   7     1547.74     1582.05     14.78 o
   7   7   7      121.01      109.43      3.49 o
   8   7   7       10.12        9.85      2.77 o
   9   7   7      371.60      387.26      7.43 o
  10   7   7        8.83       10.87      3.53 o
  11   7   7      134.89      168.37      5.84 o
  12   7   7        1.27      -10.40      5.20 o
  -9   8   7       40.64       39.64      6.02 o
  -8   8   7        6.96        1.53      4.74 o
  -7   8   7       72.57       79.71      5.23 o
  -6   8   7      529.02      502.97      9.58 o
  -5   8   7      169.99      179.39      6.06 o
  -4   8   7      472.25      448.24      7.80 o
  -3   8   7      446.86      433.05      7.49 o
  -2   8   7      106.02      107.37      4.39 o
  -1   8   7      840.70      831.08      9.52 o
   0   8   7       13.43       14.31      1.99 o
   1   8   7       24.26       22.20      2.04 o
   2   8   7       37.77       55.02      2.43 o
   3   8   7     1373.77     1325.05     12.08 o
   4   8   7      123.71      116.34      3.34 o
   5   8   7        4.63        1.39      2.15 o
   6   8   7      522.90      544.68      7.32 o
   7   8   7        2.35        3.73      2.45 o
   8   8   7      633.25      639.73      9.52 o
   9   8   7        0.55        1.64      3.22 o
  10   8   7       17.01       17.79      3.61 o
  11   8   7      152.93      153.89     10.80 o
  12   8   7      304.53      308.32      9.85 o
  -8   9   7       16.83       13.86      5.62 o
  -7   9   7      301.78      292.09      7.69 o
  -6   9   7       25.93       20.35      4.03 o
  -5   9   7       89.72       97.51      4.77 o
  -4   9   7      635.61      644.36     13.02 o
  -3   9   7       73.26       72.06      2.97 o
  -2   9   7       71.75       67.67      3.02 o
  -1   9   7      575.71      541.27      7.63 o
   0   9   7     1201.69     1238.28     11.57 o
   1   9   7        4.26        4.60      2.02 o
   2   9   7      177.93      178.48      3.88 o
   3   9   7      259.27      249.53      4.65 o
   4   9   7       65.26       56.49      2.87 o
   5   9   7      178.75      179.20      4.91 o
   6   9   7       87.14      107.97      7.47 o
   7   9   7       17.84       21.25      2.82 o
   8   9   7      284.48      303.61      6.89 o
   9   9   7      211.80      229.42      6.39 o
  10   9   7       48.15       48.31      8.61 o
  11   9   7       18.25       20.45      5.54 o
  12   9   7      481.53      487.95     14.10 o
  -7  10   7      197.22      224.87      8.84 o
  -6  10   7       68.32       73.43      5.32 o
  -5  10   7       61.59       72.06      5.79 o
  -4  10   7        9.16       11.66      3.00 o
  -3  10   7      418.11      400.06      6.35 o
  -2  10   7      316.83      286.49      5.40 o
  -1  10   7       43.79       46.35      2.98 o
   0  10   7      444.88      459.16      6.49 o
   1  10   7      124.13      125.53      3.76 o
   2  10   7     1085.89     1098.90     11.54 o
   3  10   7       29.98       31.39      3.12 o
   4  10   7      125.74      140.96      4.88 o
   5  10   7      217.97      207.90      7.78 o
   6  10   7      452.14      457.68      8.88 o
   7  10   7       30.87       34.76      3.94 o
   8  10   7        3.41        2.00      3.51 o
   9  10   7      474.16      502.96     12.72 o
  10  10   7        2.39        5.87      5.61 o
  11  10   7       15.28       17.38      6.41 o
  -6  11   7      487.20      489.06     11.98 o
  -5  11   7       95.46       95.01      5.00 o
  -4  11   7      121.35      125.50      5.50 o
  -3  11   7      107.67       98.77      4.87 o
  -2  11   7       23.35       21.92      3.60 o
  -1  11   7      317.49      311.71      6.59 o
   0  11   7       11.82        4.05      3.04 o
   1  11   7        3.99        1.22      2.99 o
   2  11   7      295.27      292.29      6.69 o
   3  11   7      214.95      233.33      6.08 o
   4  11   7      364.13      381.14      7.50 o
   5  11   7       62.37       65.30      4.43 o
   6  11   7      511.04      529.20     10.45 o
   7  11   7       42.18       51.42      7.30 o
   8  11   7        3.81        4.24      5.14 o
   9  11   7       56.23       72.22      7.39 o
  10  11   7        6.92        0.95      5.69 o
  -5  12   7       99.21       94.91      7.55 o
  -4  12   7      138.17      169.22      6.41 o
  -3  12   7        1.15        0.72      3.77 o
  -2  12   7      218.16      217.93      6.49 o
  -1  12   7      174.36      174.40      6.56 o
   0  12   7      175.77      187.29      5.60 o
   1  12   7       10.20        9.26      3.57 o
   2  12   7       35.07       43.27      4.13 o
   3  12   7      176.71      201.90      7.49 o
   4  12   7       93.48       69.68      6.08 o
   5  12   7        4.31        5.74      5.45 o
   6  12   7      144.28      131.78      7.66 o
   7  12   7      270.06      292.62     10.46 o
   8  12   7      151.25      144.17      8.30 o
   9  12   7       82.41      103.42      7.82 o
  -3  13   7       75.76       64.53      7.05 o
  -2  13   7       57.10       44.39      6.47 o
  -1  13   7        0.23       -2.81      4.97 o
   0  13   7      224.23      223.07      9.62 o
   1  13   7        7.86       10.35      6.00 o
   2  13   7        8.32        7.19      5.12 o
   3  13   7       48.37       44.50      5.90 o
   4  13   7       15.25       21.80      5.48 o
   5  13   7        5.20        5.30      6.09 o
   6  13   7       18.58       23.59      6.12 o
   7  13   7      115.74      113.23      8.00 o
   8  13   7       95.74       93.00     10.44 o
   0  14   7      108.59      120.35      8.58 o
   1  14   7      117.65      117.06      8.56 o
   2  14   7       90.63       80.91      7.95 o
   3  14   7      264.16      290.81     11.22 o
   4  14   7        4.23       -2.21      5.94 o
   5  14   7        5.51        3.12      5.53 o
   6  14   7       61.69       58.63      6.72 o
   1  -7   8        0.64      -13.91     14.23 o
   2  -7   8      101.51      114.69     19.74 o
  -6  -6   8       83.07       99.19     18.30 o
  -5  -6   8       17.94       14.15     12.31 o
  -4  -6   8      169.31      235.34     20.46 o
  -1  -6   8      100.57       84.40     16.94 o
   0  -6   8       69.32       47.70     11.21 o
   1  -6   8      559.71      602.76     37.95 o
   2  -6   8       33.24       16.60     10.57 o
   3  -6   8       40.55       51.62     12.19 o
   4  -6   8      391.07      405.43     29.49 o
   5  -6   8       94.32      125.15     11.97 o
  -7  -5   8       11.47        7.81      5.17 o
  -6  -5   8      340.48      377.30     11.42 o
  -5  -5   8        0.34        8.76      4.10 o
  -4  -5   8       68.65       61.14     10.26 o
  -3  -5   8      211.80      230.57     28.57 o
  -2  -5   8      422.54      501.06     29.45 o
  -1  -5   8       41.08       42.53      8.84 o
   0  -5   8       21.47       31.26      6.99 o
   1  -5   8      486.87      429.34     19.04 o
   2  -5   8        8.31        8.03      6.65 o
   3  -5   8      117.88      147.26     12.47 o
   4  -5   8       27.15       28.98     10.54 o
   5  -5   8      216.93      215.67     11.93 o
   6  -5   8      108.79       97.13      7.81 o
  -8  -4   8       26.62       25.22      5.69 o
  -7  -4   8       23.05       18.08      4.80 o
  -6  -4   8      295.77      274.92      8.13 o
  -5  -4   8      673.16      646.04     12.76 o
  -4  -4   8        3.28       -1.32      3.15 o
  -3  -4   8        3.89        4.27      7.21 o
  -2  -4   8      622.24      619.75     30.09 o
  -1  -4   8      101.48      112.09      8.46 o
   0  -4   8      306.82      315.05     11.84 o
   1  -4   8       81.20       58.62     10.75 o
   2  -4   8      310.14      345.69     13.03 o
   3  -4   8       95.47       78.93      8.42 o
   4  -4   8      117.16       97.85      8.99 o
   5  -4   8      148.93      144.56     43.80 o
   6  -4   8        5.43       12.32      4.93 o
   7  -4   8      374.69      407.73     12.64 o
   8  -4   8       55.98       55.29      9.52 o
  -9  -3   8        1.42       -5.42      4.95 o
  -8  -3   8      274.93      291.12     15.29 o
  -7  -3   8        8.32        7.32      5.83 o
  -6  -3   8        9.07        2.96      3.67 o
  -5  -3   8      666.16      689.51     11.91 o
  -4  -3   8        6.15       10.18      4.94 o
  -3  -3   8      329.76      348.02     15.10 o
  -2  -3   8       17.46       11.74      4.03 o
  -1  -3   8      152.05      168.55     11.70 o
   0  -3   8      310.63      308.48     14.07 o
   1  -3   8      398.23      400.03     12.82 o
   2  -3   8       42.85       35.54      6.67 o
   3  -3   8        6.69        6.14      5.76 o
   4  -3   8      583.74      615.04     16.87 o
   5  -3   8       81.28       84.85     10.37 o
   6  -3   8        7.39        2.76      3.96 o
   7  -3   8      175.59      183.58      7.29 o
   8  -3   8      163.63      153.42      8.39 o
   9  -3   8       24.31       16.79      7.21 o
 -10  -2   8       22.78       19.86      5.95 o
  -9  -2   8      102.36      128.43      7.72 o
  -8  -2   8      993.57     1027.74     18.59 o
  -7  -2   8      115.34      123.71      6.51 o
  -6  -2   8      231.54      235.94      7.15 o
  -5  -2   8       40.18       40.67      3.60 o
  -4  -2   8      544.01      510.07     27.84 o
  -3  -2   8      854.04      809.97     18.11 o
  -2  -2   8      569.23      565.32     12.68 o
  -1  -2   8      385.17      379.58      8.88 o
   0  -2   8      358.17      296.25      8.89 o
   1  -2   8     1582.27     1617.66     35.13 o
   2  -2   8        6.50       17.50      4.33 o
   3  -2   8      287.82      270.74     11.33 o
   4  -2   8      348.15      336.11      9.96 o
   5  -2   8      175.34      205.27      9.94 o
   6  -2   8      232.75      254.77      7.24 o
   7  -2   8       63.45       76.95      5.23 o
   8  -2   8      269.71      266.14      9.05 o
   9  -2   8       17.27       22.20      5.84 o
  10  -2   8      450.12      452.44     20.37 o
 -10  -1   8        2.56        7.29      4.93 o
  -9  -1   8      179.69      196.58      7.82 o
  -8  -1   8       51.70       53.96      4.95 o
  -7  -1   8      200.56      216.54      7.51 o
  -6  -1   8      181.28      203.48      7.59 o
  -5  -1   8      732.62      689.41     21.73 o
  -4  -1   8       42.87       30.95      5.35 o
  -3  -1   8       94.31       80.67      5.98 o
  -2  -1   8      714.27      718.25     24.78 o
  -1  -1   8       94.84      113.21      4.93 o
   0  -1   8      429.08      426.00      6.86 o
   1  -1   8     1592.42     1551.64     28.74 o
   2  -1   8      941.07      903.08     19.77 o
   3  -1   8      152.08      161.82      7.72 o
   4  -1   8      380.03      376.07     14.26 o
   5  -1   8     1089.44     1059.41     21.33 o
   6  -1   8        1.56        3.51      3.18 o
   7  -1   8      190.97      182.69      6.52 o
   8  -1   8       19.59       21.29      4.51 o
   9  -1   8      147.84      145.42      6.86 o
  10  -1   8      630.41      617.91     14.58 o
 -10   0   8      178.33      206.22      9.88 o
  -9   0   8      141.80      115.35      6.70 o
  -8   0   8       76.76       89.16      5.75 o
  -7   0   8      150.09      155.98      6.17 o
  -6   0   8       61.48       59.03      5.34 o
  -5   0   8     1517.57     1513.79     20.87 o
  -4   0   8        0.24        0.08      1.73 o
  -3   0   8      227.78      210.45      5.79 o
  -2   0   8      441.44      419.22     18.12 o
  -1   0   8      761.59      720.64     12.91 o
   0   0   8      307.45      316.93      5.81 o
   1   0   8      121.14      134.71      4.32 o
   2   0   8      554.45      536.65      8.90 o
   3   0   8        0.13        6.25      3.46 o
   4   0   8     1881.48     1745.70     37.11 o
   5   0   8       47.95       48.93      7.19 o
   6   0   8       16.44       17.64      3.33 o
   7   0   8      164.78      173.04      6.21 o
   8   0   8      349.08      348.72      8.64 o
   9   0   8        4.10        7.48      4.29 o
  10   0   8      244.94      239.38      9.55 o
  11   0   8      195.03      209.36      9.57 o
 -10   1   8        4.18       -5.67      4.86 o
  -9   1   8        2.76       -0.32      4.37 o
  -8   1   8      709.15      692.06     13.93 o
  -7   1   8       13.42       21.34      4.33 o
  -6   1   8      136.39      145.14      6.86 o
  -5   1   8     1712.65     1714.05     23.18 o
  -4   1   8     1159.01     1099.03     12.93 o
  -3   1   8       75.84       83.64      6.01 o
  -2   1   8       68.76       72.81      4.59 o
  -1   1   8      612.25      625.68      8.87 o
   0   1   8        1.32       -0.08      1.57 o
   1   1   8      857.67      863.16     13.95 o
   2   1   8        4.80        3.72      2.49 o
   3   1   8       84.31       89.60      4.20 o
   4   1   8     1824.32     1742.15     28.40 o
   5   1   8      550.64      559.07     10.53 o
   6   1   8      570.00      562.10     10.43 o
   7   1   8        2.55        2.30      3.30 o
   8   1   8     1413.65     1381.10     18.87 o
   9   1   8      409.65      396.72     10.13 o
  10   1   8      290.84      280.44      8.58 o
  11   1   8        4.12        0.41      5.61 o
 -10   2   8       17.38        7.67      6.72 o
  -9   2   8      227.28      220.04      8.87 o
  -8   2   8      149.29      148.71      7.04 o
  -7   2   8      292.04      304.68      8.83 o
  -6   2   8       25.44       26.74      4.59 o
  -5   2   8      423.76      411.02      8.01 o
  -4   2   8      341.92      352.07     13.25 o
  -3   2   8      145.45      172.22      6.14 o
  -2   2   8     2031.02     1944.31     20.05 o
  -1   2   8      416.14      418.10      7.60 o
   0   2   8       76.83       73.72      3.26 o
   1   2   8     1264.09     1296.77     18.49 o
   2   2   8     1394.03     1391.39     17.77 o
   3   2   8       10.52        9.84      4.29 o
   4   2   8       11.70       13.62      3.19 o
   5   2   8      401.33      410.97      7.35 o
   6   2   8        3.67        9.85      2.91 o
   7   2   8       35.15       27.08      3.59 o
   8   2   8      109.57      119.98      7.84 o
   9   2   8        9.34       10.42      3.93 o
  10   2   8      503.16      535.89     11.12 o
  11   2   8      279.35      268.02      9.99 o
  12   2   8       18.05        5.59      5.85 o
 -10   3   8      107.73      100.19      7.75 o
  -9   3   8       67.72       64.35      6.52 o
  -8   3   8      111.20      106.04      6.67 o
  -7   3   8      378.63      359.95      9.57 o
  -6   3   8       12.47       22.98      3.56 o
  -5   3   8     2705.45     2685.05     33.92 o
  -4   3   8       82.17       91.53      4.12 o
  -3   3   8      232.56      216.49      4.92 o
  -2   3   8     2863.76     2848.83     28.42 o
  -1   3   8     1562.64     1478.76     16.13 o
   0   3   8     2089.70     2047.18     26.93 o
   1   3   8        5.81        5.63      2.89 o
   2   3   8     1084.42     1010.12     15.83 o
   3   3   8      172.69      165.15      5.35 o
   4   3   8     2572.32     2526.70     30.09 o
   5   3   8      232.80      214.45      4.75 o
   6   3   8       66.03       65.80      3.81 o
   7   3   8      628.12      643.87     10.76 o
   8   3   8      226.87      219.24      7.74 o
   9   3   8      170.42      179.21      6.07 o
  10   3   8       98.05       91.24      5.70 o
  11   3   8      694.79      667.41     12.74 o
  12   3   8       30.70       27.13      7.20 o
 -10   4   8      115.25      125.12      8.24 o
  -9   4   8       48.01       40.85      6.17 o
  -8   4   8      445.12      402.70     11.05 o
  -7   4   8       11.60       14.49      4.35 o
  -6   4   8       25.08       19.27      4.13 o
  -5   4   8      514.28      507.37     11.17 o
  -4   4   8      457.39      473.74      7.97 o
  -3   4   8       11.20       10.69      5.28 o
  -2   4   8       15.80       21.61      2.44 o
  -1   4   8      149.73      148.50      5.31 o
   0   4   8      205.75      199.51      6.20 o
   1   4   8      342.03      351.05      6.15 o
   2   4   8      297.85      321.93      7.08 o
   3   4   8      232.09      212.38      4.23 o
   4   4   8     2545.81     2421.48     23.38 o
   5   4   8      252.09      254.56      5.97 o
   6   4   8      205.22      225.83      5.63 o
   7   4   8       10.57       14.55      3.01 o
   8   4   8      691.15      660.65     11.37 o
   9   4   8        6.78        5.33      3.80 o
  10   4   8       70.28       66.24      6.39 o
  11   4   8      130.26      139.76      7.20 o
  12   4   8       16.90       13.43      6.41 o
 -10   5   8       94.15       99.82      9.03 o
  -9   5   8       52.68       54.02      6.52 o
  -8   5   8      209.48      208.98      8.60 o
  -7   5   8      158.63      168.51      6.64 o
  -6   5   8      115.49      110.43      5.62 o
  -5   5   8       58.48       48.54      5.07 o
  -4   5   8      576.61      604.11     10.49 o
  -3   5   8        1.42        1.59      2.66 o
  -2   5   8     1719.64     1692.18     18.84 o
  -1   5   8      525.04      538.44      9.60 o
   0   5   8      254.50      241.43      5.69 o
   1   5   8      747.50      726.86      9.93 o
   2   5   8      244.51      235.16      4.23 o
   3   5   8       54.44       45.79      2.35 o
   4   5   8        6.14        8.27      2.12 o
   5   5   8      861.80      857.67     11.57 o
   6   5   8        1.28        3.47      2.74 o
   7   5   8      261.83      252.18      6.25 o
   8   5   8      231.77      230.21      6.30 o
   9   5   8      167.36      166.83      5.76 o
  10   5   8       27.86       29.93      5.00 o
  11   5   8        8.61        3.78      4.43 o
  12   5   8        5.22       -1.37      5.37 o
  -9   6   8       33.99       38.22      6.59 o
  -8   6   8       23.58       13.01      4.85 o
  -7   6   8      201.13      208.38      7.56 o
  -6   6   8       51.94       50.55      4.79 o
  -5   6   8      372.38      348.41      8.40 o
  -4   6   8      374.41      320.93      9.26 o
  -3   6   8       71.66       55.42      7.43 o
  -2   6   8      596.23      544.08      9.44 o
  -1   6   8      221.95      207.07      5.76 o
   0   6   8       15.98       20.48      2.21 o
   1   6   8      163.81      176.19      3.85 o
   2   6   8     1045.27     1083.30     10.75 o
   3   6   8      124.65      113.74      3.28 o
   4   6   8       32.27       27.06      2.37 o
   5   6   8      396.26      380.33      6.15 o
   6   6   8      250.85      280.65      5.63 o
   7   6   8      533.59      529.45      9.42 o
   8   6   8       11.57        7.32      2.07 o
   9   6   8      492.65      452.15      7.71 o
  10   6   8       12.92       10.35      3.61 o
  11   6   8      342.31      327.14      7.65 o
  12   6   8      132.00      137.11      7.40 o
  -9   7   8        1.50       10.62      5.51 o
  -8   7   8      321.10      330.66      9.91 o
  -7   7   8       68.40       64.54      6.00 o
  -6   7   8       87.29       84.28      6.07 o
  -5   7   8      155.07      165.88      7.17 o
  -4   7   8      155.11      167.89      8.45 o
  -3   7   8      124.67      128.34     12.51 o
  -2   7   8       12.59       10.48      3.27 o
  -1   7   8     1703.07     1636.29     16.91 o
   0   7   8       23.27       21.21      2.77 o
   1   7   8      127.63      127.42      3.58 o
   2   7   8      357.05      352.16      5.54 o
   3   7   8       45.03       35.59      2.49 o
   4   7   8      623.49      611.90      7.68 o
   5   7   8      167.16      168.83      4.53 o
   6   7   8        7.24        1.83      2.33 o
   7   7   8       10.38       16.03      2.92 o
   8   7   8      148.22      155.93      4.57 o
   9   7   8       30.76       31.62      3.11 o
  10   7   8       88.24       76.05      4.43 o
  11   7   8      441.22      436.89      8.45 o
  12   7   8       73.43       63.07      5.80 o
  -8   8   8      298.98      285.07      9.44 o
  -7   8   8       29.36       22.60      4.95 o
  -6   8   8      136.78      131.70      6.13 o
  -5   8   8      110.30      106.10      5.27 o
  -4   8   8      944.27      915.50     14.34 o
  -3   8   8       37.37       35.49      3.66 o
  -2   8   8       49.76       53.58      4.10 o
  -1   8   8     1236.69     1191.67     12.99 o
   0   8   8      285.78      296.56      5.43 o
   1   8   8     1285.97     1225.25     12.38 o
   2   8   8        0.12       -0.75      2.14 o
   3   8   8      288.72      291.17      5.32 o
   4   8   8      284.86      277.26      5.26 o
   5   8   8      460.93      424.68      8.07 o
   6   8   8      150.40      156.68      4.01 o
   7   8   8      154.97      147.22      4.29 o
   8   8   8      876.23      829.72      9.81 o
   9   8   8       81.41       81.71      4.43 o
  10   8   8       20.28       24.01      3.90 o
  11   8   8       74.82       78.80      4.96 o
  12   8   8       34.93       28.71      5.71 o
  -8   9   8       19.82       12.37      5.74 o
  -7   9   8      161.32      151.35      7.50 o
  -6   9   8       48.86       57.00      5.10 o
  -5   9   8       44.73       37.77      4.50 o
  -4   9   8      116.02      136.56      5.70 o
  -3   9   8       76.26       80.51      4.38 o
  -2   9   8      242.01      265.24      5.92 o
  -1   9   8       45.54       37.17      3.24 o
   0   9   8       22.93       24.90      2.99 o
   1   9   8      562.79      547.70      9.13 o
   2   9   8      527.85      540.21      6.44 o
   3   9   8        8.50       11.00      2.28 o
   4   9   8       16.32        9.61      2.34 o
   5   9   8      552.80      530.81      7.40 o
   6   9   8       14.27       20.94      2.87 o
   7   9   8        4.17        5.39      3.01 o
   8   9   8      231.90      222.46      6.07 o
   9   9   8      262.84      271.68      9.49 o
  10   9   8       65.14       66.64      5.14 o
  11   9   8       12.50       10.38      5.32 o
  -7  10   8      172.66      185.26      9.70 o
  -6  10   8       34.07       25.77      5.03 o
  -5  10   8      124.49      103.72      5.48 o
  -4  10   8       24.57       23.41      3.71 o
  -3  10   8      177.33      184.59      5.90 o
  -2  10   8      102.46      118.31      4.75 o
  -1  10   8      293.37      286.89      5.95 o
   0  10   8        3.05        5.37      2.34 o
   1  10   8      115.50      109.54      3.84 o
   2  10   8      690.44      665.79      7.97 o
   3  10   8       34.36       39.80      3.02 o
   4  10   8      113.40      118.93      4.07 o
   5  10   8        6.39        6.33      3.19 o
   6  10   8      279.48      291.04      6.71 o
   7  10   8       64.71       52.57      4.29 o
   8  10   8       89.68       94.80      5.23 o
   9  10   8       18.48       15.39      3.86 o
  10  10   8       51.82       47.08      5.99 o
  11  10   8      255.63      254.57     10.29 o
  -6  11   8       17.29       22.87      6.00 o
  -5  11   8       79.05       78.59      6.19 o
  -4  11   8      329.62      320.03      8.20 o
  -3  11   8        2.19        1.75      3.63 o
  -2  11   8        1.97        3.62      2.82 o
  -1  11   8      476.10      514.27      9.96 o
   0  11   8      291.46      280.61      5.52 o
   1  11   8       93.61       95.41      4.23 o
   2  11   8      238.21      216.17      6.01 o
   3  11   8      241.55      247.62      7.07 o
   4  11   8       87.97       85.04      4.46 o
   5  11   8      197.51      216.47     10.61 o
   6  11   8        9.60        8.87      3.53 o
   7  11   8        0.27       -3.25      3.60 o
   8  11   8      115.62      130.68      7.25 o
   9  11   8      373.02      391.21     16.06 o
  10  11   8       25.68       41.28      7.02 o
  -4  12   8      334.42      357.65     10.65 o
  -3  12   8        5.60        0.29      4.52 o
  -2  12   8      129.87      150.15      5.59 o
  -1  12   8       45.83       53.26      4.15 o
   0  12   8      152.04      165.88      5.39 o
   1  12   8      236.00      241.27     10.34 o
   2  12   8      195.23      214.22      6.46 o
   3  12   8       17.66       15.66      3.77 o
   4  12   8       78.28       72.67      4.58 o
   5  12   8      614.09      641.31     10.47 o
   6  12   8       24.89       27.39      4.35 o
   7  12   8       31.89       36.79      5.86 o
   8  12   8      212.56      221.46     11.64 o
   9  12   8      196.49      188.88      9.36 o
  -3  13   8      105.14      128.31      6.31 o
  -2  13   8       23.79       22.90      5.55 o
  -1  13   8       89.68      109.38      5.51 o
   0  13   8       12.37       11.87      4.35 o
   1  13   8        2.39       -4.92      4.09 o
   2  13   8      523.16      542.08      9.80 o
   3  13   8       40.87       45.29      5.07 o
   4  13   8      133.03      137.91      7.48 o
   5  13   8      217.49      201.65     10.73 o
   6  13   8        1.66       -7.08      5.26 o
   7  13   8       81.48       82.48      6.96 o
   8  13   8        0.92        1.31      5.98 o
   0  14   8        7.86        5.38      6.44 o
   1  14   8       50.58       66.82      7.58 o
   2  14   8      211.28      226.20     11.28 o
   3  14   8       18.45       19.69      5.99 o
   4  14   8       29.30       25.27      6.15 o
   5  14   8       88.99       98.55      8.65 o
   1  -6   9      402.31      437.24     29.25 o
   2  -6   9        0.51        7.27     15.87 o
  -5  -5   9      282.42      348.08     24.94 o
  -4  -5   9       51.05       22.46     13.07 o
  -2  -5   9       74.89       52.75     17.22 o
  -1  -5   9       87.91       85.24     18.46 o
   0  -5   9      107.51      105.74     11.44 o
   1  -5   9       23.63       24.47      8.11 o
   2  -5   9        9.74        2.66      7.73 o
   3  -5   9      620.52      682.97     24.37 o
   4  -5   9      122.35      147.34     20.70 o
   5  -5   9      101.46      120.17     20.46 o
  -7  -4   9       81.65       93.97      7.57 o
  -6  -4   9       27.24       35.93      5.47 o
  -5  -4   9      413.32      444.79     23.41 o
  -4  -4   9       32.71       34.62      4.63 o
  -3  -4   9      584.96      634.38     21.27 o
  -2  -4   9        9.56       -2.64     11.23 o
  -1  -4   9      155.60      179.42     12.19 o
   0  -4   9      694.59      763.26     19.35 o
   1  -4   9      385.42      410.09     23.03 o
   2  -4   9      166.55      163.66     13.18 o
   3  -4   9       88.04       93.54     15.91 o
   4  -4   9      559.75      545.93     21.43 o
   5  -4   9       45.52       60.47     10.96 o
   6  -4   9      174.36      196.84     10.45 o
  -8  -3   9       28.74       28.69      5.62 o
  -7  -3   9      140.80      119.93      7.54 o
  -6  -3   9      230.81      245.68      8.45 o
  -5  -3   9       35.64       38.38      4.45 o
  -4  -3   9       11.81       10.53      3.42 o
  -3  -3   9      546.64      619.59     20.58 o
  -2  -3   9      108.11      102.47     15.43 o
  -1  -3   9       85.53       82.86      7.61 o
   0  -3   9      272.18      225.58     10.65 o
   1  -3   9      408.26      389.71     13.42 o
   2  -3   9        8.69        9.05      6.35 o
   3  -3   9      238.13      257.97     15.87 o
   4  -3   9      186.25      170.07     23.92 o
   5  -3   9        3.13        4.19      7.94 o
   6  -3   9      338.30      364.40     12.06 o
   7  -3   9        2.47       -1.49      5.05 o
  -8  -2   9       11.89        9.62      5.07 o
  -7  -2   9       21.52       32.09      5.45 o
  -6  -2   9      418.80      411.11     10.44 o
  -5  -2   9      119.23      128.59     11.43 o
  -4  -2   9      149.45      166.08      9.50 o
  -3  -2   9       83.58       82.33      7.27 o
  -2  -2   9     1114.12     1060.54     18.41 o
  -1  -2   9        3.99        9.75      6.71 o
   0  -2   9       42.06       67.90      8.43 o
   1  -2   9      158.14      159.43      8.91 o
   2  -2   9       20.59       27.87      5.28 o
   3  -2   9      557.06      545.86     14.93 o
   4  -2   9       45.08       36.33      6.58 o
   5  -2   9      132.41      149.39      9.95 o
   6  -2   9       66.17       77.43      8.23 o
   7  -2   9      334.06      343.51     14.56 o
   8  -2   9       51.91       63.28      6.86 o
  -9  -1   9      154.83      162.25     15.33 o
  -8  -1   9      191.07      208.30     11.87 o
  -7  -1   9      103.00      107.20      6.25 o
  -6  -1   9       60.29       44.47      5.67 o
  -5  -1   9      344.73      340.48      8.13 o
  -4  -1   9       12.52       13.79      4.11 o
  -3  -1   9      248.74      240.61     13.60 o
  -1  -1   9        8.86        8.28      3.30 o
   0  -1   9      526.98      531.72     17.08 o
   1  -1   9      740.89      643.00     19.12 o
   2  -1   9       24.62       40.54     13.31 o
   3  -1   9      202.82      207.50     11.39 o
   4  -1   9      723.81      731.82     17.55 o
   5  -1   9        3.68        6.54      5.51 o
   6  -1   9       30.32       33.97      6.85 o
   7  -1   9      424.90      442.09      9.79 o
   8  -1   9       58.41       66.87      5.64 o
   9  -1   9       16.73       19.98      6.20 o
  -9   0   9       93.14      100.20      7.14 o
  -8   0   9      314.61      297.36      9.67 o
  -7   0   9       19.63       19.48      4.36 o
  -6   0   9      138.54      148.41      9.58 o
  -5   0   9      151.42      146.72      5.47 o
  -4   0   9       10.14       13.63      4.55 o
  -3   0   9      807.82      809.19     15.36 o
  -2   0   9       23.74       20.46      3.63 o
  -1   0   9      863.27      780.11     14.14 o
   0   0   9     1150.85     1089.26     21.29 o
   1   0   9     1665.44     1553.64     27.93 o
   2   0   9      396.33      369.33     10.58 o
   3   0   9      120.73      111.86     12.83 o
   4   0   9      250.88      269.61     12.50 o
   5   0   9       29.49       32.46      6.94 o
   6   0   9      250.45      249.06      7.96 o
   7   0   9       22.53       22.55      4.17 o
   8   0   9       23.87       21.50      4.57 o
   9   0   9      220.23      251.61      8.46 o
  10   0   9      200.76      197.27      9.39 o
  -9   1   9       50.53       59.49      6.34 o
  -8   1   9       69.80       79.59      6.22 o
  -7   1   9       40.94       38.55      4.97 o
  -6   1   9      816.49      740.00     13.49 o
  -5   1   9      326.70      344.57     13.42 o
  -4   1   9      135.82      150.71      6.75 o
  -3   1   9      141.23      167.36     17.34 o
  -2   1   9      812.82      854.68     13.64 o
  -1   1   9      162.65      181.77      5.61 o
   0   1   9      320.53      284.01     14.93 o
   1   1   9      554.81      564.63     23.70 o
   2   1   9       70.54       70.60      5.71 o
   3   1   9      592.64      583.88     13.75 o
   4   1   9       68.56       76.65      7.67 o
   5   1   9      522.23      452.32     15.81 o
   6   1   9      111.53      119.20      6.10 o
   7   1   9      580.30      559.98     10.42 o
   8   1   9      309.83      322.04      8.54 o
   9   1   9       41.06       40.96      5.06 o
  10   1   9      126.34      129.98      7.86 o
  11   1   9       25.54       24.94      6.32 o
  -9   2   9      177.90      210.22      9.12 o
  -8   2   9       16.44       17.41      5.07 o
  -7   2   9      278.96      282.19      8.80 o
  -6   2   9      901.01      879.38     21.24 o
  -5   2   9      161.72      159.07      6.07 o
  -4   2   9      105.86       93.02      7.10 o
  -3   2   9      366.28      358.03      6.84 o
  -2   2   9      216.71      232.30      7.20 o
  -1   2   9      136.77      110.95      4.02 o
   0   2   9      153.62      157.17      4.71 o
   1   2   9        9.91       10.90      2.99 o
   2   2   9      481.87      454.99     11.75 o
   3   2   9     1624.05     1562.63     22.86 o
   4   2   9      403.26      378.77     13.30 o
   5   2   9      110.79      106.74      6.95 o
   6   2   9        2.32        4.57      3.25 o
   7   2   9      921.17      890.37     14.79 o
   8   2   9       14.71        5.24      3.91 o
   9   2   9       61.74       64.43      5.31 o
  10   2   9        1.54       -0.51      4.58 o
  11   2   9       95.11      103.49      7.71 o
  -9   3   9       51.52       51.04      6.36 o
  -8   3   9      210.10      206.69      8.54 o
  -7   3   9        4.02        6.95      4.37 o
  -6   3   9      195.81      215.13      7.47 o
  -5   3   9      258.63      223.16     15.71 o
  -4   3   9       37.03       38.68      3.49 o
  -3   3   9     1066.70     1025.91     14.02 o
  -2   3   9      723.80      732.63     10.84 o
  -1   3   9     1904.77     1842.22     21.56 o
   0   3   9       80.23       92.06      6.01 o
   1   3   9      589.20      590.86     11.18 o
   2   3   9       39.23       53.19      4.46 o
   3   3   9      575.46      579.02     12.17 o
   4   3   9      135.13      140.05      6.19 o
   5   3   9       20.72       17.01      2.70 o
   6   3   9       98.95       96.91      4.60 o
   7   3   9      389.39      377.52      8.27 o
   8   3   9      723.96      721.30     13.50 o
   9   3   9      359.99      347.22      8.89 o
  10   3   9      193.51      200.08     11.31 o
  11   3   9      507.25      514.19     17.69 o
  -9   4   9       62.44       85.44      7.30 o
  -8   4   9      464.24      470.24     12.18 o
  -7   4   9      124.44      112.46      6.57 o
  -6   4   9      796.82      746.12     14.22 o
  -5   4   9       15.05       17.40      3.65 o
  -4   4   9       74.37       64.08      5.77 o
  -3   4   9      364.95      367.09     12.80 o
  -2   4   9      285.07      270.38      6.46 o
  -1   4   9       55.15       71.63      6.41 o
   0   4   9       62.90       80.59      5.46 o
   1   4   9     2978.06     2981.57     30.01 o
   2   4   9     1302.20     1294.79     17.71 o
   3   4   9       33.09       33.95      4.16 o
   4   4   9       25.88       32.28      4.73 o
   5   4   9      702.05      685.20     11.56 o
   6   4   9      134.18      133.88      6.87 o
   7   4   9        5.30        2.91      3.38 o
   8   4   9      122.70      139.75      5.80 o
   9   4   9       80.48       89.13      5.41 o
  10   4   9      156.76      162.13      8.30 o
  11   4   9        7.46        3.53      5.37 o
  -9   5   9      267.50      270.14     16.17 o
  -8   5   9       43.98       42.37      5.97 o
  -7   5   9      287.62      290.28     13.00 o
  -6   5   9      527.29      523.06     10.69 o
  -5   5   9      289.69      258.04      9.24 o
  -4   5   9       80.36       74.87      4.55 o
  -3   5   9       10.48        5.96      3.09 o
  -2   5   9     1546.38     1481.04     18.91 o
  -1   5   9       84.87       88.69      4.59 o
   0   5   9      351.34      333.08      7.76 o
   1   5   9     2282.75     2242.01     25.87 o
   2   5   9     1397.37     1348.14     18.11 o
   3   5   9     3849.44     3793.51     31.74 o
   4   5   9      220.05      236.66      5.57 o
   5   5   9      112.39      108.54      4.57 o
   6   5   9       58.23       60.75      4.15 o
   7   5   9      437.97      406.68      8.00 o
   8   5   9       48.73       65.13      4.70 o
   9   5   9        7.25       12.80      3.98 o
  10   5   9      539.26      546.95     11.23 o
  11   5   9      291.82      278.92     13.43 o
  12   5   9      242.18      270.71     11.44 o
  -9   6   9      137.77      168.71      9.26 o
  -8   6   9      388.61      384.52     12.44 o
  -7   6   9       58.64       81.74      6.01 o
  -6   6   9       67.81       70.56      5.38 o
  -5   6   9     1147.54     1106.31     16.53 o
  -4   6   9       93.44       95.38      5.19 o
  -3   6   9      294.47      300.39      8.09 o
  -2   6   9      113.38      119.17      5.48 o
  -1   6   9      341.17      348.34      8.27 o
   0   6   9       11.50       17.24      3.15 o
   1   6   9       47.47       46.33      2.99 o
   2   6   9       20.18       18.56      2.30 o
   3   6   9      759.45      721.94     10.34 o
   4   6   9      486.23      488.35      7.02 o
   5   6   9        1.46        0.51      2.65 o
   6   6   9      239.04      232.06      6.31 o
   7   6   9      835.74      816.06     11.90 o
   8   6   9      309.18      295.44      7.19 o
   9   6   9       34.40       32.49      3.85 o
  10   6   9        2.59        5.67      3.69 o
  11   6   9      139.82      137.94      7.80 o
  12   6   9      295.39      323.70     11.07 o
  -8   7   9      227.23      229.82      8.86 o
  -7   7   9       28.40       39.01      5.40 o
  -6   7   9      176.92      182.97      7.43 o
  -5   7   9      102.23      128.98      7.89 o
  -4   7   9      149.05      141.62      6.99 o
  -3   7   9      886.93      844.72     14.94 o
  -2   7   9      262.64      229.80      7.46 o
  -1   7   9      123.56      133.60      4.51 o
   0   7   9        7.86        4.50      2.42 o
   1   7   9     1545.42     1513.12     18.45 o
   2   7   9       23.29       30.40      2.74 o
   3   7   9      185.37      184.66      4.64 o
   4   7   9     1020.95      988.70     11.18 o
   5   7   9      329.09      319.13      6.31 o
   6   7   9      318.57      294.35      6.30 o
   7   7   9       13.56       11.47      3.26 o
   8   7   9      263.93      261.76      7.93 o
   9   7   9        1.40        2.87      3.22 o
  10   7   9      204.88      219.73      7.81 o
  11   7   9       34.70       26.74      6.07 o
  -8   8   9        2.27        3.94      5.38 o
  -7   8   9      183.95      195.26     10.73 o
  -6   8   9       98.51      104.45      5.68 o
  -5   8   9       51.54       51.15      4.67 o
  -4   8   9      109.44      106.25      7.21 o
  -3   8   9      126.86      127.06      5.13 o
  -2   8   9      460.56      483.01      8.63 o
  -1   8   9       68.86       56.54      3.48 o
   0   8   9      264.03      252.34      5.49 o
   1   8   9      419.48      412.12      6.86 o
   2   8   9      537.95      516.79      7.65 o
   3   8   9       15.79       12.44      2.65 o
   4   8   9        0.22       -0.97      2.50 o
   5   8   9      296.26      299.19      6.01 o
   6   8   9       22.43       21.38      3.16 o
   7   8   9      139.37      156.27      5.89 o
   8   8   9        7.37        7.70      3.44 o
   9   8   9       63.88       66.35      4.62 o
  10   8   9      462.98      447.59      9.73 o
  11   8   9      246.63      265.25     11.16 o
  -7   9   9      162.01      185.54      8.15 o
  -6   9   9       37.60       33.11      5.92 o
  -5   9   9      704.10      700.42     11.92 o
  -4   9   9        0.90        1.85      3.73 o
  -3   9   9      210.02      208.95      6.58 o
  -2   9   9      238.35      240.22      5.91 o
  -1   9   9      164.23      169.92      5.26 o
   0   9   9       64.11       69.96      3.74 o
   1   9   9        5.96        6.71      2.80 o
   2   9   9      805.71      774.34     11.84 o
   3   9   9        0.58        2.71      2.71 o
   4   9   9      513.40      491.13      9.74 o
   5   9   9        2.86       -0.01      2.97 o
   6   9   9        5.92        2.95      2.99 o
   7   9   9      391.64      404.25      6.56 o
   8   9   9      270.52      257.23      5.91 o
   9   9   9        3.25        4.09      3.44 o
  10   9   9       25.55       29.07      4.11 o
  11   9   9       91.97      106.27      8.05 o
  -6  10   9       23.37       17.42      5.47 o
  -5  10   9      127.51      120.85      6.37 o
  -4  10   9       44.82       46.46      4.30 o
  -3  10   9      250.39      248.86      6.53 o
  -2  10   9       10.25       10.56      3.31 o
  -1  10   9      648.39      623.89      9.41 o
   0  10   9      155.47      130.22      4.76 o
   1  10   9      166.67      188.11      7.38 o
   2  10   9      166.80      177.90      5.15 o
   3  10   9       29.97       29.82      3.33 o
   4  10   9      873.23      826.72     10.82 o
   5  10   9      149.44      167.57      4.74 o
   6  10   9      102.51       98.33      3.97 o
   7  10   9      190.49      183.99      5.44 o
   8  10   9      106.14      130.11      6.68 o
   9  10   9       24.24       23.85      3.98 o
  10  10   9       35.19       32.75      5.09 o
  -5  11   9       32.55       31.64      6.20 o
  -4  11   9       98.03      108.15      5.80 o
  -3  11   9       12.64       11.42      5.67 o
  -2  11   9      108.22      103.32      5.00 o
  -1  11   9       22.21       17.45      3.64 o
   0  11   9        2.43        4.20      3.13 o
   1  11   9      130.40      141.37      4.77 o
   2  11   9      273.24      270.87      6.01 o
   3  11   9       14.04        9.96      3.59 o
   4  11   9       79.49       73.12      3.71 o
   5  11   9      228.59      237.81      6.43 o
   6  11   9       11.81       18.29      3.77 o
   7  11   9       18.00       25.33      4.26 o
   8  11   9       47.38       55.33      4.58 o
   9  11   9        1.62        2.77      3.99 o
  10  11   9        1.73       -1.69      5.68 o
  -4  12   9        6.61       14.69      5.36 o
  -3  12   9       77.79       77.45      6.13 o
  -2  12   9       39.39       35.05      7.08 o
  -1  12   9       86.85       81.53      5.21 o
   0  12   9       49.85       57.13      4.70 o
   1  12   9       38.97       37.91      4.43 o
   2  12   9      173.54      189.31      5.92 o
   3  12   9       15.54       14.92      4.19 o
   4  12   9      122.66      118.97      5.25 o
   5  12   9      175.21      183.30      8.82 o
   6  12   9       66.66       68.65      4.79 o
   7  12   9      160.46      164.97      6.11 o
   8  12   9       29.13       38.12      5.11 o
   9  12   9        1.79        4.98      5.57 o
  -2  13   9       29.47       22.90      6.15 o
  -1  13   9      433.83      411.66     10.29 o
   0  13   9        0.84        5.24      4.82 o
   1  13   9        2.98        0.72      3.83 o
   2  13   9       26.09       25.20      4.30 o
   3  13   9       19.95       25.21      4.25 o
   4  13   9        4.90        2.28      3.87 o
   5  13   9        4.76        1.52      4.12 o
   6  13   9       43.24       48.63      5.74 o
   7  13   9       64.40       65.09      6.63 o
   1  14   9      108.38      113.01      9.53 o
   2  14   9       58.59       58.24      5.57 o
   3  14   9       26.63       27.83      6.09 o
   4  14   9       32.39       32.51      6.20 o
   0  -5  10      145.70      155.46     18.50 o
   1  -5  10        3.15        8.99      9.62 o
  -5  -4  10       10.12        8.51      8.71 o
  -4  -4  10        9.11        8.83     11.63 o
  -2  -4  10       14.03       -6.07     14.63 o
  -1  -4  10       84.61      106.10     18.50 o
   0  -4  10      266.25      266.29     12.75 o
   1  -4  10      215.70      216.26     14.52 o
   2  -4  10      141.74      122.02     18.54 o
   3  -4  10      157.46      173.25     14.34 o
   4  -4  10      135.02      164.06     14.58 o
  -6  -3  10      379.55      386.45     24.11 o
  -5  -3  10        0.28        7.16      4.04 o
  -4  -3  10      211.22      241.81     10.02 o
  -3  -3  10      134.03      128.28     18.14 o
  -2  -3  10      104.24      108.46     16.90 o
  -1  -3  10      225.47      245.00     14.49 o
   0  -3  10      136.66      132.04      9.72 o
   1  -3  10       63.17       45.58      9.36 o
   2  -3  10      176.31      184.09     13.50 o
   3  -3  10      303.14      336.63     17.13 o
   4  -3  10        2.27      -14.65      8.10 o
   5  -3  10       13.04       10.77      9.50 o
   6  -3  10      184.20      202.96     17.18 o
  -7  -2  10      105.75      121.60      7.61 o
  -6  -2  10      222.61      224.44      9.66 o
  -5  -2  10       44.96       42.48      5.08 o
  -4  -2  10      367.67      354.76     13.51 o
  -3  -2  10      185.16      207.12     13.03 o
  -2  -2  10      276.42      287.90     21.94 o
  -1  -2  10       80.53       71.95     10.29 o
   0  -2  10      982.52      978.84     26.29 o
   1  -2  10       44.24       31.99      8.02 o
   2  -2  10       90.46       82.88     10.14 o
   3  -2  10      562.44      570.03     20.63 o
   4  -2  10      283.31      308.21     16.30 o
   5  -2  10      224.13      233.62     21.94 o
   6  -2  10        3.15        6.56      7.32 o
   7  -2  10      194.61      193.75      8.96 o
  -8  -1  10        4.09        8.46      5.83 o
  -7  -1  10      164.45      184.23     13.04 o
  -6  -1  10      184.47      191.91      7.47 o
  -5  -1  10        6.68       11.68      4.19 o
  -4  -1  10      199.87      206.26     10.43 o
  -3  -1  10      457.45      501.37     21.77 o
  -2  -1  10        3.78        2.43      2.35 o
  -1  -1  10       19.81       20.10      5.45 o
   0  -1  10      388.41      379.42     41.04 o
   1  -1  10      180.04      200.86     16.66 o
   2  -1  10      198.17      153.58     15.63 o
   3  -1  10       86.72       80.75      7.77 o
   4  -1  10      185.25      182.99     10.20 o
   5  -1  10      107.38      118.80      9.17 o
   6  -1  10      326.21      330.63     13.33 o
   7  -1  10       10.82       20.64      5.73 o
   8  -1  10        3.69       -5.83      5.59 o
  -8   0  10       98.71      113.84      7.21 o
  -7   0  10      227.67      238.34      8.35 o
  -6   0  10      842.09      841.25     14.98 o
  -5   0  10        7.07        9.98      3.22 o
  -4   0  10      177.27      170.72      7.97 o
  -3   0  10      364.54      338.71     10.12 o
  -2   0  10      118.84      120.63      5.83 o
  -1   0  10      247.95      271.84      8.66 o
   0   0  10        4.21       -1.06      5.27 o
   1   0  10      595.83      585.07     17.87 o
   2   0  10       54.98       69.15      9.21 o
   3   0  10      430.75      413.70     22.78 o
   4   0  10        5.56       -2.72      6.52 o
   5   0  10        2.22        7.45      5.68 o
   6   0  10      558.10      574.03     21.47 o
   7   0  10      101.30       99.16      7.25 o
   8   0  10       37.37       39.47      7.72 o
   9   0  10        4.20       -0.95      7.42 o
  -8   1  10       27.24       25.23      5.74 o
  -7   1  10        3.39        3.15      4.38 o
  -6   1  10      263.18      287.20      8.46 o
  -5   1  10       99.78       89.96      4.98 o
  -4   1  10      607.21      572.67     10.49 o
  -3   1  10       10.32        6.00      2.94 o
  -2   1  10      247.01      240.48      8.77 o
  -1   1  10        2.16        0.85      3.81 o
   0   1  10     1287.28     1239.88     22.86 o
   1   1  10       41.03       42.16      6.82 o
   2   1  10       10.36        5.36      4.60 o
   3   1  10      897.55      860.21     32.73 o
   4   1  10      601.41      572.30     22.24 o
   5   1  10       70.08       59.66      8.24 o
   6   1  10       97.23       98.64     10.13 o
   7   1  10      385.68      397.21      9.16 o
   8   1  10        1.35        4.10      4.42 o
   9   1  10      194.44      201.25      9.18 o
  10   1  10       99.44      106.95     11.36 o
  -9   2  10      361.67      344.88     11.35 o
  -8   2  10       96.43      106.70      7.11 o
  -7   2  10      292.22      315.73      9.59 o
  -6   2  10       96.73      102.97      7.15 o
  -5   2  10      206.66      216.18      7.14 o
  -4   2  10      182.43      198.46     11.12 o
  -3   2  10      647.08      618.39      9.96 o
  -2   2  10      136.29      135.51      4.57 o
  -1   2  10        2.56       -0.55      4.10 o
   0   2  10     2191.89     2042.99     40.94 o
   1   2  10       30.70       32.43      6.34 o
   2   2  10      341.87      310.32     10.36 o
   3   2  10      203.82      201.75      8.63 o
   4   2  10      936.36      900.53     23.18 o
   5   2  10      425.29      418.82     15.95 o
   6   2  10      109.12      104.34      6.50 o
   7   2  10       13.60       16.46      4.80 o
   8   2  10        5.93        3.91      5.22 o
   9   2  10      415.85      421.37     15.42 o
  10   2  10       42.95       26.01      6.35 o
  -9   3  10       16.81       20.78      6.12 o
  -8   3  10      101.65       98.22      7.05 o
  -7   3  10       73.99       85.92      6.24 o
  -6   3  10     1174.26     1179.45     19.23 o
  -5   3  10       51.32       67.55      4.63 o
  -4   3  10       37.41       44.02      7.08 o
  -3   3  10     1102.20     1041.54     14.61 o
  -2   3  10      139.27      123.60      4.68 o
  -1   3  10       20.81       20.77      2.87 o
   0   3  10       22.45       28.17      5.00 o
   1   3  10      458.25      465.74     10.75 o
   2   3  10      114.18      130.81      6.53 o
   3   3  10      315.92      287.86      8.69 o
   4   3  10      224.47      217.27     11.77 o
   5   3  10       20.93       14.33      5.31 o
   6   3  10      607.93      610.11     10.44 o
   7   3  10        0.12       -4.42      3.96 o
   8   3  10       48.11       55.43      5.38 o
   9   3  10      262.60      271.33      8.37 o
  10   3  10      226.38      225.55      9.74 o
  -8   4  10       99.26       98.29      7.34 o
  -7   4  10      141.58      137.81     10.54 o
  -6   4  10      334.34      334.09      9.77 o
  -5   4  10        9.02        2.59      3.57 o
  -4   4  10      279.17      304.30     11.87 o
  -3   4  10        6.46       11.85      3.26 o
  -2   4  10      342.43      339.22      7.55 o
  -1   4  10       22.02       17.46      3.22 o
   0   4  10     1154.38     1099.00     16.31 o
   1   4  10       44.69       43.65      3.66 o
   2   4  10        0.80        1.62      3.40 o
   3   4  10      727.24      670.10     13.55 o
   4   4  10        3.84        1.62      4.73 o
   5   4  10      299.74      309.75      7.05 o
   6   4  10      719.77      691.35     11.64 o
   7   4  10      353.00      305.81     12.27 o
   8   4  10       66.66       68.16      5.39 o
   9   4  10       42.68       38.25      5.50 o
  10   4  10      116.83      142.10      8.11 o
  11   4  10       12.05       10.31      6.03 o
  -8   5  10      113.20      136.23      8.20 o
  -7   5  10       41.89       35.74      5.64 o
  -6   5  10       84.49       93.63      7.31 o
  -5   5  10      497.30      494.59     11.28 o
  -4   5  10      124.46      142.15      6.91 o
  -3   5  10       74.39       70.76      4.58 o
  -2   5  10      387.76      391.71      8.95 o
  -1   5  10       10.61        9.58      3.41 o
   0   5  10     1155.79     1110.86     16.81 o
   1   5  10       97.13      104.13      4.71 o
   2   5  10      163.63      159.50      6.74 o
   3   5  10       21.25       19.08      4.00 o
   4   5  10      595.46      554.72      8.89 o
   5   5  10        3.64        8.03      3.31 o
   6   5  10        1.22       -3.83      3.06 o
   7   5  10      315.77      304.73      7.82 o
   8   5  10       40.48       43.43      4.71 o
   9   5  10      327.75      350.63      9.11 o
  10   5  10       27.85       42.24      6.84 o
  11   5  10       13.29       12.04      5.97 o
  -8   6  10      684.80      678.88     15.50 o
  -7   6  10       79.63       65.43      5.92 o
  -6   6  10      276.98      296.20      8.86 o
  -5   6  10      216.88      228.21     11.27 o
  -4   6  10       24.50       23.55      4.33 o
  -3   6  10      568.94      605.32     12.13 o
  -2   6  10       28.60       23.35      3.96 o
  -1   6  10       66.04       54.82      4.48 o
   0   6  10      216.98      209.68      7.77 o
   1   6  10      806.17      807.29     11.76 o
   2   6  10      150.63      135.24      4.52 o
   3   6  10      350.63      319.21      5.78 o
   4   6  10     1524.06     1467.36     15.88 o
   5   6  10      257.72      247.73      6.18 o
   6   6  10       87.56       97.72      4.34 o
   7   6  10        7.96       10.31      3.19 o
   8   6  10       62.89       63.37      5.04 o
   9   6  10      177.76      176.40      7.06 o
  10   6  10      134.37      133.44      8.60 o
  11   6  10       77.65       84.14      8.44 o
  -8   7  10      252.00      246.34      9.46 o
  -7   7  10       64.29       48.03      5.92 o
  -6   7  10      306.63      309.61      9.38 o
  -5   7  10       56.11       59.49      5.97 o
  -4   7  10      121.00      117.96     11.50 o
  -3   7  10       73.05       79.13      5.58 o
  -2   7  10      447.41      424.45     10.06 o
  -1   7  10      127.40      146.89      4.92 o
   0   7  10       29.28       25.32      2.88 o
   1   7  10     1360.12     1360.92     14.20 o
   2   7  10      530.85      534.97      8.87 o
   3   7  10      427.50      424.84      6.90 o
   4   7  10      336.78      332.51      7.87 o
   5   7  10       21.03       18.49      3.97 o
   6   7  10      681.69      681.07     10.05 o
   7   7  10      425.45      416.70      8.40 o
   8   7  10       16.56       20.96      3.75 o
   9   7  10      118.61      121.72      5.41 o
  10   7  10      314.92      306.79      9.17 o
  11   7  10       22.04       25.58      6.36 o
  -7   8  10        9.28       15.06      6.39 o
  -6   8  10      176.91      167.46      8.54 o
  -5   8  10      526.97      507.34     12.50 o
  -4   8  10       75.94       93.06      5.11 o
  -3   8  10        3.27        3.22      3.53 o
  -2   8  10      780.10      757.79     11.32 o
  -1   8  10       16.61       12.12      3.06 o
   0   8  10      126.16      112.97      4.33 o
   1   8  10        8.68        9.87      2.85 o
   2   8  10       25.07       20.54      2.98 o
   3   8  10        4.09        4.76      2.83 o
   4   8  10      515.75      494.99      8.50 o
   5   8  10        5.49        3.24      3.43 o
   6   8  10       29.70       28.50      3.82 o
   7   8  10      375.86      370.65      7.69 o
   8   8  10       10.43       12.79      4.00 o
   9   8  10        9.79       13.94      4.33 o
  10   8  10      230.78      222.80      8.62 o
  11   8  10       65.91       63.52      7.24 o
  -6   9  10        2.77        1.18      4.98 o
  -5   9  10       84.83       86.24      5.87 o
  -4   9  10      113.60      131.02      6.00 o
  -3   9  10      186.23      181.68      6.42 o
  -2   9  10       38.06       30.45      3.64 o
  -1   9  10       92.46       88.51      4.33 o
   0   9  10      627.02      584.37     10.04 o
   1   9  10      834.94      812.01     10.59 o
   2   9  10       26.48       25.90      3.34 o
   3   9  10       29.89       19.53      3.17 o
   4   9  10      696.11      678.92      9.57 o
   5   9  10       23.08       19.34      3.35 o
   6   9  10       81.19       81.26      4.52 o
   7   9  10      312.49      303.77      7.24 o
   8   9  10      117.83      127.45      5.56 o
   9   9  10       54.91       53.97      5.12 o
  10   9  10       89.01       97.79      6.93 o
  -5  10  10       13.23       16.59      5.33 o
  -4  10  10       72.88       84.11      5.51 o
  -3  10  10       80.33       72.28      4.71 o
  -2  10  10      183.53      211.59      6.13 o
  -1  10  10       73.88       80.86      4.50 o
   0  10  10       94.24       88.08      4.45 o
   1  10  10      306.60      300.78      6.63 o
   2  10  10       48.25       38.25      3.71 o
   3  10  10      144.76      147.83      5.00 o
   4  10  10       10.94        9.77      3.30 o
   5  10  10       36.31       47.94      4.20 o
   6  10  10        2.68       -3.87      3.23 o
   7  10  10       89.97       97.59      4.91 o
   8  10  10       77.93       64.92      4.83 o
   9  10  10       86.69       75.42      6.60 o
  10  10  10      557.41      595.90     13.02 o
  -4  11  10      103.81       93.60      5.91 o
  -3  11  10       96.05       92.08      5.65 o
  -2  11  10      439.83      469.07      8.85 o
  -1  11  10       11.39        6.99      3.75 o
   0  11  10      253.16      250.97      6.57 o
   1  11  10       65.19       71.28      4.38 o
   2  11  10       55.90       63.76      4.22 o
   3  11  10      110.67      102.00      4.73 o
   4  11  10       70.40       81.80      5.58 o
   5  11  10      129.84      124.10      5.51 o
   6  11  10        2.33        4.16      3.94 o
   7  11  10      341.43      336.03      8.52 o
   8  11  10       12.51        6.79      4.73 o
   9  11  10       37.56       32.65      7.31 o
  -3  12  10       43.68       39.53      5.26 o
  -2  12  10       59.74       64.95      5.47 o
  -1  12  10        2.58        6.07      4.30 o
   0  12  10      317.57      337.08      8.27 o
   1  12  10        8.59        5.72      3.71 o
   2  12  10      136.58      150.99      6.13 o
   3  12  10      206.16      184.77      7.07 o
   4  12  10      183.02      204.38      7.43 o
   5  12  10       39.37       44.66      5.19 o
   6  12  10       26.65       18.76      4.78 o
   7  12  10      175.46      185.11     11.10 o
   8  12  10       79.90       82.95      6.67 o
  -1  13  10        2.52        5.18      5.13 o
   0  13  10        0.15       -0.89      4.68 o
   1  13  10      212.35      208.12      7.98 o
   2  13  10        3.00        4.16      5.20 o
   3  13  10        7.26       12.66      5.49 o
   4  13  10       68.26       60.45      6.55 o
   5  13  10       96.73       98.89      7.19 o
   6  13  10       23.03       15.57      6.33 o
   0  -3  11      122.40      160.25     13.52 o
   1  -3  11        5.38       16.19      9.01 o
   2  -3  11       22.10       17.98      9.67 o
   3  -3  11        9.76       -1.70      9.43 o
  -5  -2  11        8.76        8.75      4.10 o
  -4  -2  11      142.51      168.24     13.79 o
  -1  -2  11       45.19       71.78      9.78 o
   0  -2  11      263.20      259.43     14.38 o
   1  -2  11       64.75       91.08     11.08 o
   2  -2  11      496.54      528.00     20.51 o
   3  -2  11       11.72       23.04      9.39 o
   4  -2  11      133.91      160.57     13.83 o
   5  -2  11      302.45      304.57     17.30 o
  -6  -1  11      225.89      249.05      9.21 o
  -5  -1  11       76.73       77.85      5.23 o
  -4  -1  11       18.33       12.28      8.54 o
  -3  -1  11      231.73      267.45     20.32 o
  -2  -1  11       18.73       -0.12      3.40 o
  -1  -1  11      643.97      669.38     29.61 o
   0  -1  11       18.89       17.74     10.19 o
   1  -1  11       15.24       19.82     10.71 o
   2  -1  11      349.36      382.89     23.42 o
   3  -1  11      352.97      345.08     13.26 o
   4  -1  11        4.58       -6.41      6.33 o
   5  -1  11        2.48        0.54     11.12 o
   6  -1  11      121.97      108.85      9.88 o
   7  -1  11       16.32       30.16      8.52 o
  -7   0  11        0.70        1.88      4.65 o
  -6   0  11      303.46      316.56      8.62 o
  -5   0  11        0.06        1.60      3.88 o
  -4   0  11      333.22      387.03     11.91 o
  -3   0  11       33.07       43.03      8.75 o
  -2   0  11       25.63       22.00      4.80 o
  -1   0  11      659.91      588.41     18.28 o
   0   0  11      238.57      250.32     12.64 o
   1   0  11       94.72       84.02      8.99 o
   2   0  11        1.33        1.36      9.35 o
   3   0  11      658.82      717.43     34.83 o
   4   0  11       61.23       34.16     16.60 o
   5   0  11      314.12      313.55     13.25 o
   6   0  11      140.43      146.35     13.80 o
   7   0  11      109.78      136.16     10.58 o
   8   0  11      229.10      241.66     10.26 o
  -7   1  11      131.88      141.47      7.98 o
  -6   1  11       23.96       29.91      4.78 o
  -5   1  11        9.18       12.51      3.69 o
  -4   1  11      180.62      191.91      6.14 o
  -3   1  11      574.01      587.91     13.46 o
  -2   1  11       15.79       12.91      4.51 o
  -1   1  11       96.92       98.64      8.84 o
   0   1  11      319.42      316.83     13.60 o
   1   1  11        6.89       12.17      6.38 o
   2   1  11      122.50      109.21      9.61 o
   3   1  11       18.93       17.70      9.79 o
   4   1  11       66.19       60.24     11.33 o
   5   1  11      152.94      139.18     11.38 o
   6   1  11       13.46       -0.54      6.56 o
   7   1  11       45.57       37.38      7.23 o
   8   1  11      106.01      115.47      9.74 o
  -7   2  11      250.10      233.63      8.88 o
  -6   2  11      118.84      125.11      6.68 o
  -5   2  11      133.40      143.65      6.42 o
  -4   2  11       48.57       52.55      4.29 o
  -3   2  11      667.88      693.34     11.14 o
  -2   2  11        4.18       10.28      2.85 o
  -1   2  11      356.14      364.75      9.24 o
   0   2  11        7.08        3.58      5.93 o
   1   2  11       20.46       22.70      5.60 o
   2   2  11      524.25      538.37     14.32 o
   3   2  11      145.01      175.06     16.27 o
   4   2  11      187.99      167.09     15.95 o
   5   2  11       28.75       23.84      8.00 o
   6   2  11      546.24      523.19     19.40 o
   7   2  11       40.92       36.84      6.38 o
   8   2  11        4.68       10.51      6.07 o
   9   2  11      198.83      220.07     20.03 o
  -7   3  11       36.09       50.21      5.87 o
  -6   3  11      429.88      407.18     13.08 o
  -5   3  11        1.37        2.14      4.19 o
  -4   3  11       59.88       68.09      4.51 o
  -3   3  11       53.69       59.04      4.10 o
  -2   3  11      292.42      272.06      7.08 o
  -1   3  11     1120.29     1083.13     14.98 o
   0   3  11       91.34       73.29      6.56 o
   1   3  11       63.31       63.42      6.67 o
   2   3  11       46.20       54.20      8.60 o
   3   3  11      565.22      528.77     14.47 o
   4   3  11        2.45       -7.51      5.87 o
   5   3  11       21.08       14.72      6.98 o
   6   3  11      379.53      363.55     15.99 o
   7   3  11      377.06      350.97      9.56 o
   8   3  11      216.19      248.78      8.77 o
   9   3  11        2.72        4.64      5.65 o
  -7   4  11      173.49      161.05      8.17 o
  -6   4  11      110.95      138.93      7.72 o
  -5   4  11        2.99       -2.06      4.57 o
  -4   4  11      677.23      666.53     14.36 o
  -3   4  11      103.32      105.10      5.04 o
  -2   4  11      188.97      196.56      7.32 o
  -1   4  11      758.82      786.58     13.42 o
   0   4  11      634.66      635.31     11.64 o
   1   4  11       13.75       15.06      3.44 o
   2   4  11       19.38       21.47      5.12 o
   3   4  11      705.70      721.28     14.85 o
   4   4  11        4.36       -1.61      4.28 o
   5   4  11      102.11      108.61     18.84 o
   6   4  11        3.88       -0.80      3.66 o
   7   4  11      238.74      236.25      8.44 o
   8   4  11      605.86      622.45     14.47 o
   9   4  11      160.80      155.58     15.23 o
  10   4  11        7.41        6.13      6.68 o
  -7   5  11      597.81      601.47     14.33 o
  -6   5  11       54.95       46.17      5.28 o
  -5   5  11       34.98       23.57      4.53 o
  -4   5  11       48.17       62.07      7.11 o
  -3   5  11      541.93      547.52     10.61 o
  -2   5  11        3.01        4.42      3.60 o
  -1   5  11       27.78       22.96      4.01 o
   0   5  11      820.07      795.26     13.74 o
   1   5  11      107.58       98.33      4.94 o
   2   5  11      906.64      889.00     15.93 o
   3   5  11       28.18       26.74      5.45 o
   4   5  11       30.04       26.03      5.11 o
   5   5  11       77.53       78.61      4.94 o
   6   5  11      263.97      262.33      7.43 o
   7   5  11        9.07        9.22      4.06 o
   8   5  11       86.93       96.95      5.97 o
   9   5  11      165.98      163.02     10.56 o
  10   5  11       20.04        6.16      6.63 o
  -7   6  11       59.72       70.24      9.22 o
  -6   6  11      140.08      132.71      7.12 o
  -5   6  11       22.51       20.05      4.61 o
  -4   6  11       52.91       35.58      5.10 o
  -3   6  11      240.95      238.05      8.18 o
  -2   6  11      113.00      108.47      5.89 o
  -1   6  11      371.98      405.53     11.06 o
   0   6  11       49.99       45.77      5.25 o
   1   6  11       46.93       44.79      3.98 o
   2   6  11      669.60      626.28     10.48 o
   3   6  11      760.20      735.92     14.93 o
   4   6  11        6.60        7.34      2.94 o
   5   6  11       29.81       29.23      3.66 o
   6   6  11      289.03      300.79      7.24 o
   7   6  11      219.56      209.75      7.40 o
   8   6  11      148.66      151.95      6.75 o
   9   6  11       94.37       86.94      7.08 o
  10   6  11       75.06       71.76      7.88 o
  -7   7  11      363.68      388.05     11.03 o
  -6   7  11      142.86      145.10      8.05 o
  -5   7  11       26.82       21.07      5.29 o
  -4   7  11      156.78      156.93      7.60 o
  -3   7  11       63.50       74.15      6.39 o
  -2   7  11      322.35      308.34      9.05 o
  -1   7  11      118.94      122.00      8.56 o
   0   7  11      384.04      365.53      8.18 o
   1   7  11       22.17       18.87      3.70 o
   2   7  11        7.25        4.57      2.74 o
   3   7  11      530.85      518.17      8.64 o
   4   7  11       58.22       51.05      3.77 o
   5   7  11      473.48      473.00      8.29 o
   6   7  11       30.20       37.12      4.16 o
   7   7  11      429.72      434.22      8.93 o
   8   7  11       27.62       29.83      4.56 o
   9   7  11       87.08       88.78      6.33 o
  10   7  11        2.11       -1.56      4.84 o
  -6   8  11       29.08       30.42      6.20 o
  -5   8  11      221.82      254.47      9.65 o
  -4   8  11      108.76      125.69      7.38 o
  -3   8  11      244.49      240.58      7.62 o
  -2   8  11      104.26      112.60      5.66 o
  -1   8  11        2.19        2.01      3.10 o
   0   8  11      676.85      685.81      9.59 o
   1   8  11      492.16      467.20      7.67 o
   2   8  11      690.43      647.81      9.11 o
   3   8  11       40.91       42.34      4.57 o
   4   8  11      109.22      115.28      4.49 o
   5   8  11       15.71       18.40      4.62 o
   6   8  11       57.39       53.42      4.62 o
   7   8  11      245.69      240.43      7.58 o
   8   8  11       17.01       10.54      4.29 o
   9   8  11      334.33      317.50      8.74 o
  10   8  11      152.44      153.40      7.66 o
  -5   9  11       44.76       57.27      6.02 o
  -4   9  11        3.40       -0.15      4.35 o
  -3   9  11      344.68      357.09      8.55 o
  -2   9  11       32.03       31.47      4.03 o
  -1   9  11      101.41      103.17      4.69 o
   0   9  11      131.72      137.10      5.02 o
   1   9  11      114.04      120.48      4.77 o
   2   9  11      260.58      261.77      6.83 o
   3   9  11       24.12       23.27      3.48 o
   4   9  11       93.43       90.63      4.35 o
   5   9  11       71.66       72.24      4.32 o
   6   9  11      244.31      257.52      7.29 o
   7   9  11        4.00        0.80      4.57 o
   8   9  11       57.09       49.18      5.64 o
   9   9  11      356.23      344.43      9.22 o
  -5  10  11      152.76      162.18     13.17 o
  -4  10  11       67.92       58.12      5.82 o
  -3  10  11       77.52       79.08      5.05 o
  -2  10  11      195.81      208.38      6.42 o
  -1  10  11        6.12        3.58      3.61 o
   0  10  11       43.30       52.84      4.21 o
   1  10  11       38.55       37.70      3.93 o
   2  10  11       21.45       17.79      3.52 o
   3  10  11      527.85      510.80      8.63 o
   4  10  11      101.40       97.43      4.71 o
   5  10  11       45.00       43.86      4.06 o
   6  10  11       22.83       22.37      4.14 o
   7  10  11      291.43      294.53     11.42 o
   8  10  11       55.01       51.18      5.61 o
   9  10  11        0.53       -0.67      5.20 o
  -3  11  11       71.83       69.25      5.53 o
  -2  11  11       26.75       24.43      4.67 o
  -1  11  11       10.77       12.57      4.37 o
   0  11  11      362.73      364.42      7.89 o
   1  11  11      193.06      187.94      6.04 o
   2  11  11       15.84       16.72      5.36 o
   3  11  11      319.79      305.77      7.13 o
   4  11  11      304.81      299.71      7.11 o
   5  11  11       70.93       65.81      6.38 o
   6  11  11        5.56        0.20      4.14 o
   7  11  11      141.06      150.37      7.07 o
   8  11  11        1.22       -5.53      5.22 o
  -2  12  11       16.67       13.18      4.88 o
  -1  12  11       30.27       23.99      4.92 o
   0  12  11       47.19       33.26      4.87 o
   1  12  11      134.93      151.34      8.82 o
   2  12  11        5.70       -1.95      4.10 o
   3  12  11        8.26        4.79      4.26 o
   4  12  11        4.28        5.28      4.24 o
   5  12  11        3.11        2.55      5.21 o
   6  12  11      225.79      228.26      9.87 o
   7  12  11        2.32        2.76      5.66 o
   1  13  11       91.05       89.84      7.33 o
   2  13  11        1.45       10.39      5.76 o
   3  13  11      255.95      236.91      9.57 o
   4  13  11       13.74       15.20      5.87 o
   5  13  11       32.23       33.15      6.21 o
   0  -2  12       66.06       49.67      9.89 o
   1  -2  12      131.10      150.56     13.52 o
   2  -2  12      122.56      101.18     12.33 o
  -4  -1  12      261.73      260.72     22.02 o
  -1  -1  12      736.73      746.59     32.37 o
   0  -1  12       34.72       21.58     11.75 o
   1  -1  12      228.23      239.55     14.89 o
   2  -1  12       80.96       95.68     11.51 o
   3  -1  12       57.78       41.51     10.27 o
   4  -1  12       99.51       91.24     12.19 o
  -5   0  12       18.90       21.90      4.51 o
  -4   0  12      133.82      111.06     11.81 o
  -3   0  12        3.53        6.56      6.03 o
  -2   0  12      127.73      157.55     11.43 o
  -1   0  12       13.23       10.52      8.65 o
   0   0  12      265.18      277.55     39.66 o
   1   0  12      335.58      337.78     15.35 o
   2   0  12      240.47      254.01     20.38 o
   3   0  12      110.72      109.18     11.47 o
   4   0  12       10.81       15.65      7.58 o
   5   0  12      240.65      242.57     12.58 o
   6   0  12        0.10        4.09      7.59 o
  -5   1  12      258.90      241.85      7.83 o
  -4   1  12       17.11       25.18      3.79 o
  -3   1  12      170.85      187.79     10.45 o
  -2   1  12      286.59      298.60     11.73 o
  -1   1  12      110.87      100.23     14.63 o
   0   1  12      108.30      129.78     10.44 o
   1   1  12       80.71      106.81      9.99 o
   2   1  12      767.17      788.70     40.52 o
   3   1  12       23.64       26.86     11.99 o
   4   1  12       23.19       41.02      9.17 o
   5   1  12       78.97       59.37     10.45 o
   6   1  12      196.06      228.30     14.76 o
   7   1  12        4.08        8.99      7.90 o
  -6   2  12       47.04       54.85      5.78 o
  -5   2  12      361.96      401.53     10.21 o
  -4   2  12       43.45       36.60      5.72 o
  -3   2  12      213.41      189.77     17.17 o
  -2   2  12       11.66       10.73      3.40 o
  -1   2  12      438.45      459.57     16.91 o
   0   2  12        8.76        2.68      9.81 o
   1   2  12      102.68      111.71     14.25 o
   2   2  12      566.13      554.07     18.85 o
   3   2  12      133.03      165.88     11.76 o
   4   2  12      258.61      311.39     21.54 o
   5   2  12       47.69       42.48      9.36 o
   6   2  12      148.87      141.65     12.54 o
   7   2  12      122.45      113.79     10.32 o
  -6   3  12        3.60        8.54      4.80 o
  -5   3  12       22.95       21.09      6.21 o
  -4   3  12      304.55      327.86      8.41 o
  -3   3  12       88.28       94.33      5.06 o
  -2   3  12       17.43       17.52      3.84 o
  -1   3  12       77.06       79.04      4.76 o
   0   3  12      561.77      572.12     11.24 o
   1   3  12       16.84       17.34      5.96 o
   2   3  12       47.16       41.31      6.72 o
   3   3  12      120.04      119.01     16.15 o
   4   3  12       32.40       24.98     10.43 o
   5   3  12      387.42      342.88     16.12 o
   6   3  12       14.23       11.00      8.24 o
   7   3  12        8.14        7.34      6.01 o
   8   3  12       23.16       27.26      6.86 o
  -6   4  12       15.64       19.91      6.32 o
  -5   4  12      234.57      262.31      9.02 o
  -4   4  12      147.77      173.85      6.80 o
  -3   4  12      153.49      139.86      8.27 o
  -2   4  12       63.28       75.67      5.22 o
  -1   4  12      168.21      161.87      6.59 o
   0   4  12      255.50      261.02      7.80 o
   1   4  12       59.86       59.28      5.39 o
   2   4  12      764.98      762.90     18.12 o
   3   4  12       15.61       24.91     10.18 o
   4   4  12       23.10       22.46      6.44 o
   5   4  12      594.86      585.28     20.01 o
   6   4  12      178.93      155.81     12.11 o
   7   4  12       86.41       91.91      9.39 o
   8   4  12        2.69        3.10      5.21 o
  -6   5  12       45.55       60.77      6.48 o
  -5   5  12       81.43      101.19      7.70 o
  -4   5  12       14.20       13.55      4.39 o
  -3   5  12      664.95      656.71     13.17 o
  -2   5  12       35.68       43.11      9.83 o
  -1   5  12      386.79      365.04      9.43 o
   0   5  12       10.04       19.44      3.96 o
   1   5  12       59.98       66.50      5.56 o
   2   5  12      235.38      257.84      7.79 o
   3   5  12      215.80      208.49      7.19 o
   4   5  12       54.24       47.80      7.22 o
   5   5  12        9.43       13.87      8.77 o
   6   5  12      296.34      292.80     10.35 o
   7   5  12        3.54        5.18      4.79 o
   8   5  12      198.04      206.95      8.60 o
   9   5  12       53.61       61.22      7.93 o
  -6   6  12       49.63       51.70      5.93 o
  -5   6  12       51.37       58.08      5.76 o
  -4   6  12      151.54      143.72      7.31 o
  -3   6  12       71.46       82.53      6.44 o
  -2   6  12      167.64      163.58      7.21 o
  -1   6  12      448.56      466.06     10.99 o
   0   6  12      370.17      377.33      9.08 o
   1   6  12      104.87      105.65      6.01 o
   2   6  12       15.64       21.27      3.95 o
   3   6  12      351.89      343.34      9.00 o
   4   6  12       85.51       71.00      5.48 o
   5   6  12       59.92       61.36      4.62 o
   6   6  12      153.45      159.48      5.89 o
   7   6  12      224.14      220.71      8.15 o
   8   6  12      117.05      124.92      7.87 o
   9   6  12       13.83       20.23      6.96 o
  -5   7  12       67.02       71.15      6.76 o
  -4   7  12      131.01      145.99      7.73 o
  -3   7  12      253.57      256.35     12.67 o
  -2   7  12       14.46       12.90      4.65 o
  -1   7  12        6.60       11.66      4.28 o
   0   7  12      330.57      321.10     13.09 o
   1   7  12      236.61      233.97      7.17 o
   2   7  12      106.31      123.20      8.19 o
   3   7  12      157.24      166.29      6.00 o
   4   7  12       38.18       39.77      3.83 o
   5   7  12      520.52      528.73      9.65 o
   6   7  12      323.43      318.34      8.42 o
   7   7  12      214.91      202.77      6.78 o
   8   7  12        0.32       -1.82      4.66 o
   9   7  12      158.46      157.56     10.16 o
  -5   8  12      125.96      120.42      7.93 o
  -4   8  12        0.26       -6.98      5.02 o
  -3   8  12      192.12      196.94      7.41 o
  -2   8  12       10.99       22.09      4.53 o
  -1   8  12       85.30       73.07      4.76 o
   0   8  12        7.66        4.85      3.51 o
   1   8  12      100.40       96.86      6.14 o
   2   8  12       66.53       67.57      4.05 o
   3   8  12      250.65      235.40      5.99 o
   4   8  12       35.58       41.08      4.13 o
   5   8  12      190.46      188.45      7.61 o
   6   8  12     1100.90     1069.11     15.08 o
   7   8  12        3.60        8.51      4.40 o
   8   8  12      101.61      102.06      6.62 o
   9   8  12       18.84       19.51      5.57 o
  -4   9  12      278.72      297.14      9.37 o
  -3   9  12       33.28       35.91      4.69 o
  -2   9  12       40.22       48.51      4.39 o
  -1   9  12      256.13      246.80      6.58 o
   0   9  12      546.95      522.49      9.44 o
   1   9  12       52.88       53.42      4.08 o
   2   9  12        5.36        5.69      3.40 o
   3   9  12      235.62      240.57      6.24 o
   4   9  12       25.20       30.70      3.92 o
   5   9  12       32.83       33.67      4.27 o
   6   9  12      223.12      238.64      7.74 o
   7   9  12      143.18      136.57      6.55 o
   8   9  12      365.76      344.40     11.51 o
  -3  10  12        9.67        9.41      4.61 o
  -2  10  12      179.64      194.41      8.44 o
  -1  10  12      196.04      201.20      7.44 o
   0  10  12      429.77      407.29      8.12 o
   1  10  12      343.34      327.90      7.35 o
   2  10  12        1.74       -1.53      3.56 o
   3  10  12       14.27       15.51      3.76 o
   4  10  12      111.76      112.21      5.24 o
   5  10  12       89.23       83.76      4.96 o
   6  10  12       68.16       54.96      5.99 o
   7  10  12        7.14       -1.58      4.63 o
   8  10  12       44.09       37.92      5.52 o
  -2  11  12       11.27       15.74      4.85 o
  -1  11  12       20.60       19.04      5.14 o
   0  11  12       84.58       87.79      5.70 o
   1  11  12       16.02        9.56      4.37 o
   2  11  12      107.14       95.90      5.64 o
   3  11  12       11.60       10.27      4.77 o
   4  11  12       75.40       85.87      5.52 o
   5  11  12       66.74       71.80      5.77 o
   6  11  12       49.31       46.99      5.55 o
   7  11  12        6.01       12.28      5.08 o
   0  12  12       12.38        6.98      4.57 o
   1  12  12       62.35       66.81      5.56 o
   2  12  12      118.76      120.26      6.20 o
   3  12  12       31.66       33.46      4.94 o
   4  12  12       67.47       75.65      5.59 o
   5  12  12        3.10        7.21      4.94 o
  -1   0  13      249.32      319.47     22.22 o
   0   0  13        5.32        5.99     11.23 o
   1   0  13        2.84        3.04     12.03 o
   2   0  13      270.21      279.82     22.38 o
  -3   1  13       39.37       34.92     20.62 o
  -2   1  13      174.74      237.74     19.90 o
  -1   1  13      266.56      255.14     14.24 o
   0   1  13       53.68       41.82      9.05 o
   1   1  13      107.10      146.15     11.87 o
   2   1  13      252.23      290.09     22.38 o
   3   1  13        4.05        5.08     11.43 o
   4   1  13      406.94      430.40     24.30 o
  -4   2  13      105.50      125.50      7.61 o
  -3   2  13       45.25       52.24      4.60 o
  -2   2  13       31.79       27.46      4.00 o
  -1   2  13       72.13       58.41      4.81 o
   0   2  13       37.93       27.86      8.37 o
   1   2  13      250.50      271.81     14.48 o
   2   2  13       59.32       63.80      9.49 o
   3   2  13       19.75        2.28     10.87 o
   4   2  13       92.84       87.40     11.25 o
   5   2  13      196.57      172.73     15.61 o
  -4   3  13      151.73      177.07      9.54 o
  -3   3  13        1.71        6.13      3.51 o
  -2   3  13      505.34      505.24     10.06 o
  -1   3  13       63.11       59.91      6.12 o
   0   3  13       19.86       19.39      4.24 o
   1   3  13      200.25      205.32     10.70 o
   2   3  13      164.26      164.02     11.89 o
   3   3  13       26.33       37.52      9.08 o
   4   3  13        0.58       16.62     11.47 o
   5   3  13      268.46      292.52     15.71 o
   6   3  13       33.24       23.60      9.54 o
  -4   4  13        2.35       -0.76      4.76 o
  -3   4  13        4.17        2.80      4.20 o
  -2   4  13      454.17      461.38     13.88 o
  -1   4  13       76.00       84.76      5.55 o
   0   4  13      203.74      189.45      9.03 o
   1   4  13       18.75       21.51      4.47 o
   2   4  13      132.83      138.23      6.88 o
   3   4  13        0.22       -4.92      6.12 o
   4   4  13      109.64      126.04     16.11 o
   5   4  13       96.84      101.01     11.85 o
   6   4  13        6.50        6.54     11.95 o
   7   4  13      166.14      155.31      9.64 o
  -4   5  13      349.41      344.19     10.23 o
  -3   5  13        8.54        2.63      4.40 o
  -2   5  13      107.99      109.98      7.15 o
  -1   5  13      183.83      206.21      7.96 o
   0   5  13       20.48       13.56      4.65 o
   1   5  13      184.02      171.94      6.96 o
   2   5  13        8.39        5.45      4.40 o
   3   5  13      149.94      159.70      8.59 o
   4   5  13       76.15       87.38      6.47 o
   5   5  13      188.10      165.00     12.56 o
   6   5  13        2.52       -1.62      7.78 o
   7   5  13        9.39       10.51      5.45 o
  -4   6  13      144.98      169.24      8.14 o
  -3   6  13        2.10        4.55      8.05 o
  -2   6  13      770.68      803.35     15.45 o
  -1   6  13       34.48       34.89      5.26 o
   0   6  13       23.24       16.25      4.58 o
   1   6  13      256.81      268.18      7.75 o
   2   6  13      171.53      168.94      7.12 o
   3   6  13       70.77       84.77      6.81 o
   4   6  13      131.02      121.82      6.73 o
   5   6  13      463.60      452.95     13.75 o
   6   6  13       24.09       16.84      5.02 o
   7   6  13       55.63       60.79      6.40 o
  -4   7  13       73.06       72.20      6.85 o
  -3   7  13       18.90       15.98      5.50 o
  -2   7  13      275.28      283.67      9.61 o
  -1   7  13       93.27       99.89      9.88 o
   0   7  13      139.11      160.89      6.69 o
   1   7  13        1.23        3.70      4.11 o
   2   7  13      338.49      310.15      9.12 o
   3   7  13        0.18       -3.06      4.50 o
   4   7  13       22.05       23.08      5.25 o
   5   7  13       37.66       28.90      4.46 o
   6   7  13       96.97      111.84      5.78 o
   7   7  13      213.72      219.41     13.22 o
  -3   8  13       21.61       16.47      5.73 o
  -2   8  13       31.53       33.14      5.57 o
  -1   8  13      287.64      310.69      8.80 o
   0   8  13        2.30        3.97      4.36 o
   1   8  13       26.48       21.51      4.75 o
   2   8  13      202.47      208.69      9.59 o
   3   8  13      164.91      169.52      6.48 o
   4   8  13       96.26       97.26      5.53 o
   5   8  13        0.35        4.22      4.15 o
   6   8  13        6.32       -8.93      4.73 o
   7   8  13        4.40        7.57      5.71 o
  -3   9  13      105.72      114.38      6.56 o
  -2   9  13       97.14      108.78      5.85 o
  -1   9  13       96.10      106.34      5.74 o
   0   9  13       23.27       22.21      4.00 o
   1   9  13      182.17      186.45      7.41 o
   2   9  13        9.81       16.99      3.85 o
   3   9  13       80.96       85.84      4.84 o
   4   9  13       98.18      100.72      5.33 o
   5   9  13      115.64      131.74     10.32 o
   6   9  13       50.59       49.77      5.87 o
   7   9  13       20.76       14.83      5.52 o
  -1  10  13       61.55       60.45      5.36 o
   0  10  13       37.27       24.05      4.68 o
   1  10  13       13.93       16.25      4.46 o
   2  10  13      240.95      239.64      7.36 o
   3  10  13        2.16        1.00      4.23 o
   4  10  13        1.70       -6.09      4.15 o
   5  10  13      279.63      280.42     13.49 o
   6  10  13      195.12      202.73      9.18 o
   0  11  13       23.61       17.78      4.81 o
   1  11  13      193.35      212.16      7.42 o
   2  11  13      246.22      250.56      7.77 o
   3  11  13      100.68      104.33      5.99 o
   4  11  13        5.83        0.48      4.56 o
   5  11  13       20.15       16.04      5.49 o
  -1   3  14      195.43      223.39      8.86 o
   0   3  14      217.88      220.41      8.56 o
   1   3  14       29.92       41.95      9.96 o
   2   3  14       48.64       57.60     11.01 o
   3   3  14      230.89      223.59     20.66 o
  -1   4  14       12.44       13.25      5.57 o
   0   4  14       55.41       92.92      6.20 o
   1   4  14      313.46      319.29      9.61 o
   2   4  14       22.80       26.13      5.85 o
   3   4  14        3.73       25.85      9.04 o
   4   4  14      188.44      190.66     19.82 o
  -2   5  14      179.82      201.01      8.38 o
  -1   5  14        4.53        2.73      4.49 o
   0   5  14        0.92        0.53      4.80 o
   1   5  14      555.91      564.31     11.88 o
   2   5  14      121.14      114.09      7.26 o
   3   5  14       81.43       91.95      6.98 o
   4   5  14       14.41       11.22      7.01 o
   5   5  14       65.17       52.07     14.39 o
  -2   6  14      171.75      181.82      8.30 o
  -1   6  14       28.94       24.34      5.23 o
   0   6  14       11.00        5.90      4.38 o
   1   6  14       72.13       74.79      7.01 o
   2   6  14       22.66       19.63      5.04 o
   3   6  14      145.03      160.24      8.11 o
   4   6  14       21.80       22.08      6.00 o
   5   6  14        3.64        7.18      6.07 o
  -1   7  14      237.04      222.88     10.30 o
   0   7  14       31.60       29.79      5.07 o
   1   7  14      277.27      271.79      9.03 o
   2   7  14       15.08       22.12      5.41 o
   3   7  14        7.09        9.66      5.22 o
   4   7  14      299.03      319.69      9.93 o
   5   7  14       33.70       20.14      8.53 o
  -1   8  14        3.51       -1.81      4.65 o
   0   8  14       56.08       41.31      5.49 o
   1   8  14      369.08      381.17      9.73 o
   2   8  14        0.86       -4.44      5.03 o
   3   8  14        2.73       -0.16      5.15 o
   4   8  14      155.67      160.03      6.94 o
   5   8  14      195.23      189.96     10.22 o
   0   9  14       19.31        4.67      5.43 o
   1   9  14       73.92       63.77      5.11 o
   2   9  14       32.78       33.84      4.88 o
   3   9  14       12.88       11.59      4.91 o
   4   9  14        8.33        2.08      4.72 o
 
